# Supplementary material for: Association between genetically proxied PCSK9 inhibition and prostate cancer risk: A Mendelian randomisation study
Source: PLoS Med. 2023 Jan 3;20(1):e1003988. doi: 10.1371/journal.pmed.1003988 (PMC9810198; doi:10.1371/journal.pmed.1003988)
Supplement: S1 Table — (XLSX) [file pmed.1003988.s003.xlsx]

## Sheet: S1 Table
S1 Table. Details of GWAS summary statistics involved in this study.
Analysis	Phenotype	Author	Year	Name of cohort/consortium	Sample Size (case/control)	Ancestry	Sex	Unit	Fasting Status	Lipid Lowering Meds	Covariates
Primary analyses	Low-density lipoprotein cholesterol (LDL-c)	Graham et al.	2021	The Global Lipids Genetics Consortium (GLGC)	1320016	European	Males and females	SD	Mixed	Yes	Age, age squared, PCs of ancestry and study-specific covariates
Primary analyses	Prostate cancer (cases vs non-PrCa controls)	Schumacher et al.	2018	The Prostate Cancer Association Group to Investigate Cancer Associated Alterations in the Genome (PRACTICAL) consortium	140,306 (79,194/61,112)	European	Males	log odds	NA	NA	Study specific covariates (including age, ancestry, recruitment center, country, principal conponets, etc.)
Primary analyses	Advanced prostate cancer (advanced vs non-PrCa controls)	Schumacher et al.	2018	The Prostate Cancer Association Group to Investigate Cancer Associated Alterations in the Genome (PRACTICAL) consortium	73,475 (15,167/58,308)	European	Males	log odds	NA	NA	Study specific covariates (including age, ancestry, recruitment center, country, principal conponets, etc.)
Primary analyses	Early onset prostate cancer (early onset vs non-PrCa controls)	Schumacher et al.	2018	The Prostate Cancer Association Group to Investigate Cancer Associated Alterations in the Genome (PRACTICAL) consortium	51,244 (6,988/44,256)	European	Males	log odds	NA	NA	Study specific covariates (including age, ancestry, recruitment center, country, principal conponets, etc.)
Primary analyses	Body mass index	Pulit et al.	2018	The Genetic Investigation of ANthropometric Traits (GIANT) consortium and the UK Biobank	806834	European	Males and females	SD	NA	NA	Genotyping array
Primary analyses	Lipoprotein (a)	Neale lab	2018	The UK Biobank	361194	European	Males and females	SD	Non-fasting	Yes	Age, age squared, inferred sex, age * inferred sex, age squared * inferred sex, the first 20 PCs
Primary analyses	Testosterone (total)	Richmond	2020	The UK Biobank	199569	European	Males	SD	Non-fasting	Yes
Primary analyses	Testosterone (bioavailable)	Richmond	2020	The UK Biobank	184205	European	Males	SD	Non-fasting	Yes
Primary analyses	PCSK9 protein (plasma)	Ferkingstad et al.	2021	deCODE genetics	35559	Icelandic	Males and females	SD	NA	NA	Age, sex, sample age
Primary analyses	PCSK9 gene expression (liver)	The GTEx consortium	2020	The Genotype-Tissue Expression (GTEx) project v8	208	European	Males and females	SD	NA	NA	Sex, sequencing protocol, sequencing platform, 30 Probabilistic Estimation of Expression Residuals (PEER) factors, top 5 genotyping principal components
Replication & Secondary analyses	Low-density lipoprotein cholesterol (LDL-c)	Fang et al.	2022	The UK Biobank	201678	European	Males	SD	Non-fasting	Yes	Age, genotyping chip
Replication & Secondary analyses	Body mass index (males)	Pulit et al.	2018	The Genetic Investigation of ANthropometric Traits (GIANT) consortium and the UK Biobank	374756	European	Males	SD	NA	NA	Genotyping array
Replication & Secondary analyses	Body mass index	Locke et al.	2015	The Genetic Investigation of ANthropometric Traits (GIANT) consortium	339224	European	Males and females	SD	NA	NA	Age, age squared, sex, study-specific covariates (e.g., genotype-derived principal components and relatedness)
Replication & Secondary analyses	Body mass index (males)	Locke et al.	2015	The Genetic Investigation of ANthropometric Traits (GIANT) consortium	152893	European	Males	SD	NA	NA	Age, age squared, study-specific covariates (e.g., genotype-derived principal components and relatedness)
Replication & Secondary analyses	HMGCR gene expression (liver)	The GTEx consortium	2020	The Genotype-Tissue Expression (GTEx) project v8	208	European	Males and females	SD	NA	NA	Sex, sequencing protocol, sequencing platform, 30 Probabilistic Estimation of Expression Residuals (PEER) factors, top 5 genotyping principal components
Replication & Secondary analyses	NPC1L1 gene expression (liver)	The GTEx consortium	2020	The Genotype-Tissue Expression (GTEx) project v8	208	European	Males and females	SD	NA	NA	Sex, sequencing protocol, sequencing platform, 30 Probabilistic Estimation of Expression Residuals (PEER) factors, top 5 genotyping principal components
Replication & Secondary analyses	Lipoprotein (a) (males)	Neale lab	2018	The UK Biobank	167020	European	Males	SD	Non-fasting	Yes	Age, age squared, the first 20 PCs
