# Supplementary material for: Association between genetically proxied PCSK9 inhibition and prostate cancer risk: A Mendelian randomisation study
Source: PLoS Med. 2023 Jan 3;20(1):e1003988. doi: 10.1371/journal.pmed.1003988 (PMC9810198; doi:10.1371/journal.pmed.1003988)
Supplement: S2 Table — (XLSX) [file pmed.1003988.s004.xlsx]

## Sheet: S2 Table
S2 Table. Genetic variants used as instrumental variables for drug targets and LDL cholesterol levels in Mendelian randomization analysis, identified from GLGC GWAS meta-analysis on LDL cholesterol.
exposure	SNP	Effect Allele	Other Allele	Effect allele frequency	Effect	SE	P
PCSK9 (GLGC)	rs11206498	G	A	0.342	0.010318	0.00146968	1.38e-09
PCSK9 (GLGC)	rs11206517	G	T	0.0371	0.0888589	0.00371072	7.63e-95
PCSK9 (GLGC)	rs114768998	A	C	0.0184	-0.039198	0.00534913	2.57e-10
PCSK9 (GLGC)	rs11591147	T	G	0.0163	-0.433696	0.005426	1e-200
PCSK9 (GLGC)	rs12031153	A	G	0.0531	0.0331403	0.00346303	1.49e-16
PCSK9 (GLGC)	rs12409233	C	G	0.0882	-0.0225537	0.00244129	1.57e-15
PCSK9 (GLGC)	rs12739979	T	C	0.238	-0.0270434	0.00181243	6.27e-38
PCSK9 (GLGC)	rs142791622	A	G	0.0224	-0.0596233	0.00476907	3.96e-27
PCSK9 (GLGC)	rs146480899	G	A	0.0198	-0.0364734	0.005179	1.23e-09
PCSK9 (GLGC)	rs17111474	T	C	0.296	0.0113165	0.00163522	2.35e-09
PCSK9 (GLGC)	rs17111503	G	A	0.256	0.0487264	0.00160687	6.76e-151
PCSK9 (GLGC)	rs181331606	G	C	0.0901	0.0286493	0.00297663	1e-16
PCSK9 (GLGC)	rs182491400	T	C	0.0209	0.0444815	0.00555579	4.91e-12
PCSK9 (GLGC)	rs2479408	G	C	0.199	-0.0445077	0.00180457	1.71e-100
PCSK9 (GLGC)	rs2495503	A	G	0.258	0.0348698	0.00158486	2.32e-80
PCSK9 (GLGC)	rs28385715	G	T	0.0229	0.0455686	0.00489729	9.86e-16
PCSK9 (GLGC)	rs28775984	C	T	0.432	-0.0192835	0.00303755	4.31e-08
PCSK9 (GLGC)	rs34232196	T	C	0.242	-0.0663103	0.00164125	1e-200
PCSK9 (GLGC)	rs374459115	A	G	0.0172	0.068345	0.006762	2.76e-18
PCSK9 (GLGC)	rs41294821	T	C	0.0206	-0.0427234	0.00501678	2.01e-13
PCSK9 (GLGC)	rs41294825	T	A	0.043	-0.0414044	0.00341298	1.22e-25
PCSK9 (GLGC)	rs41297885	G	C	0.0358	-0.0406301	0.00378858	2.18e-20
PCSK9 (GLGC)	rs55817205	A	G	0.0116	0.0676289	0.00712427	2.6e-16
PCSK9 (GLGC)	rs693668	G	A	0.359	-0.0564582	0.00146234	1e-200
PCSK9 (GLGC)	rs72660548	G	C	0.0202	0.0704297	0.00495026	1.22e-34
PCSK9 (GLGC)	rs7525503	T	G	0.0229	0.0712849	0.00498832	6.23e-35
PCSK9 (GLGC)	rs77875082	A	G	0.0305	0.0538427	0.00421969	3.43e-28
PCSK9 (GLGC)	rs890576	G	C	0.202	-0.0152847	0.00174823	4.57e-14
NPC1L1 (GLGC)	rs143116067	A	G	0.0675	-0.0200868	0.00293994	3.74e-09
NPC1L1 (GLGC)	rs17725246	C	T	0.195	0.0427777	0.00178857	1.29e-94
NPC1L1 (GLGC)	rs217370	G	A	0.467	-0.0253687	0.00139315	1.25e-55
NPC1L1 (GLGC)	rs79854399	T	C	0.0189	-0.0390172	0.00522443	1.16e-10
HMGCR (GLGC)	rs112672253	T	A	0.00782	0.0575641	0.00827246	1.92e-09
HMGCR (GLGC)	rs115664150	T	C	0.0621	0.0431228	0.00289794	9.86e-38
HMGCR (GLGC)	rs11741997	G	A	0.0195	-0.038645	0.00565145	3.63e-09
HMGCR (GLGC)	rs141642272	C	G	0.0241	0.0746595	0.00474127	4.8e-42
HMGCR (GLGC)	rs1423527	A	C	0.399	0.0653373	0.00141659	1e-200
HMGCR (GLGC)	rs151264833	G	C	0.0235	0.0339953	0.00458211	1.54e-10
HMGCR (GLGC)	rs17648121	T	C	0.0307	0.0631082	0.00414886	2.38e-39
HMGCR (GLGC)	rs180755046	A	C	0.0161	-0.0421176	0.00623075	5.46e-09
HMGCR (GLGC)	rs35122945	C	A	0.0674	-0.0370552	0.00297073	5.17e-27
HMGCR (GLGC)	rs73116870	C	A	0.0119	0.0423858	0.00661532	3.23e-08
HMGCR (GLGC)	rs74695562	G	T	0.0417	-0.0369214	0.00369832	7.06e-18
HMGCR (GLGC)	rs75144964	G	C	0.0163	-0.0403005	0.00598945	6.41e-09
HMGCR (GLGC)	rs78587954	G	C	0.065	0.0526377	0.00282144	2.66e-58
LDLR (GLGC)	rs10420325	A	T	0.35	0.0156809	0.00225538	1.99e-09
LDLR (GLGC)	rs10423733	C	T	0.171	-0.131479	0.00186369	1e-200
LDLR (GLGC)	rs112159161	T	C	0.0146	-0.200048	0.00590967	1.55e-187
LDLR (GLGC)	rs117339792	A	G	0.0155	-0.0845834	0.00613503	1.24e-32
LDLR (GLGC)	rs118115977	T	C	0.0143	0.0393844	0.00619626	4.15e-08
LDLR (GLGC)	rs12609589	T	C	0.157	0.0445432	0.00200132	3.43e-82
LDLR (GLGC)	rs12975458	A	G	0.0573	0.0213636	0.00305638	1.63e-09
LDLR (GLGC)	rs138736573	G	A	0.00932	0.0691574	0.00744634	1.11e-15
LDLR (GLGC)	rs139198665	T	C	0.0257	0.0613961	0.00479989	2.54e-28
LDLR (GLGC)	rs143587805	T	A	0.0115	0.0630972	0.00668994	4.02e-16
LDLR (GLGC)	rs146335137	T	C	0.00937	0.0617877	0.00773829	5.6e-12
LDLR (GLGC)	rs146576912	T	C	0.051	-0.155528	0.00348456	1e-200
LDLR (GLGC)	rs147223423	T	A	0.0101	0.0999099	0.0070951	5.73e-34
LDLR (GLGC)	rs147540853	A	G	0.0262	-0.0911257	0.00429151	5.59e-75
LDLR (GLGC)	rs150888326	T	C	0.0373	0.0285424	0.00382569	1.22e-10
LDLR (GLGC)	rs1560699	T	C	0.00888	0.0607939	0.00798564	5.08e-11
LDLR (GLGC)	rs17242353	T	C	0.0324	0.109071	0.00426378	5.87e-108
LDLR (GLGC)	rs17242367	T	C	0.0685	0.0282534	0.00289668	3.9e-17
LDLR (GLGC)	rs17248748	T	C	0.0177	-0.0749455	0.00558649	5.5e-31
LDLR (GLGC)	rs17249001	A	G	0.0713	0.0714765	0.0029147	2.28e-99
LDLR (GLGC)	rs189143685	T	C	0.0113	0.0494154	0.00688937	6.06e-10
LDLR (GLGC)	rs34243815	T	C	0.0626	-0.0231589	0.00292873	8.93e-12
LDLR (GLGC)	rs36049922	C	T	0.0347	0.0436966	0.0039585	1.66e-21
LDLR (GLGC)	rs379309	C	T	0.495	0.0251615	0.00142675	2.75e-52
LDLR (GLGC)	rs3826810	A	G	0.0425	0.0375748	0.0034252	2.93e-21
LDLR (GLGC)	rs4804149	C	T	0.288	0.0240719	0.0016234	1.77e-37
LDLR (GLGC)	rs4804573	A	G	0.467	-0.0630152	0.00144359	1e-200
LDLR (GLGC)	rs56315738	T	C	0.00774	-0.111739	0.00888508	1.97e-27
LDLR (GLGC)	rs5742911	G	A	0.312	-0.0658657	0.00152001	1e-200
LDLR (GLGC)	rs62129100	G	A	0.172	0.0214455	0.00321296	8.45e-09
LDLR (GLGC)	rs6511721	G	A	0.483	0.0589925	0.00144962	1e-200
LDLR (GLGC)	rs66466742	T	C	0.0388	-0.0513864	0.00354454	6.68e-36
LDLR (GLGC)	rs73013176	C	T	0.0118	-0.214147	0.00676303	2.38e-164
LDLR (GLGC)	rs73015007	A	G	0.241	-0.0757301	0.00164194	1e-200
LDLR (GLGC)	rs73015030	A	G	0.0318	-0.13344	0.00402798	1.06e-179
LDLR (GLGC)	rs9967639	T	A	0.0744	0.0221664	0.00267995	9.56e-13
LDL cholesterol (GLGC)	rs10127939	T	A	0.0717	0.0195891	0.00279004	1.38e-09
LDL cholesterol (GLGC)	rs1014283	A	C	0.183	-0.0136301	0.00179818	6.14e-11
LDL cholesterol (GLGC)	rs10184004	T	C	0.413	-0.0104874	0.00140997	1.38e-10
LDL cholesterol (GLGC)	rs10184673	G	A	0.405	0.0220445	0.00142603	1.39e-40
LDL cholesterol (GLGC)	rs10185855	G	A	0.361	-0.0129858	0.0014352	5.86e-15
LDL cholesterol (GLGC)	rs10206764	C	T	0.407	0.010666	0.00143142	1.28e-10
LDL cholesterol (GLGC)	rs10248717	G	A	0.309	0.0125877	0.00153365	1.42e-12
LDL cholesterol (GLGC)	rs10272002	G	A	0.21	-0.0223057	0.00171399	2.94e-29
LDL cholesterol (GLGC)	rs10406304	T	G	0.28	0.0124536	0.0015745	8.81e-12
LDL cholesterol (GLGC)	rs10438978	T	C	0.18	-0.0177685	0.0018146	2.94e-17
LDL cholesterol (GLGC)	rs1044573	G	A	0.495	0.0102945	0.00141172	3.14e-10
LDL cholesterol (GLGC)	rs10455872	G	A	0.0694	0.113763	0.00273921	1e-200
LDL cholesterol (GLGC)	rs10757273	A	C	0.443	-0.0140171	0.00154632	5.22e-15
LDL cholesterol (GLGC)	rs10761750	A	G	0.483	0.0141123	0.00139415	2.46e-18
LDL cholesterol (GLGC)	rs10790519	C	T	0.385	0.015594	0.00142746	4.27e-21
LDL cholesterol (GLGC)	rs10832956	T	C	0.272	-0.0208132	0.00155842	1.01e-30
LDL cholesterol (GLGC)	rs10903129	A	G	0.452	-0.0258481	0.00138909	5.23e-58
LDL cholesterol (GLGC)	rs10910522	A	G	0.429	-0.0119292	0.00142231	4.6e-13
LDL cholesterol (GLGC)	rs11000443	A	C	0.0434	-0.0214412	0.00339256	4.95e-08
LDL cholesterol (GLGC)	rs11057840	C	A	0.138	0.0218994	0.00201288	6.15e-21
LDL cholesterol (GLGC)	rs11066320	A	G	0.423	-0.019957	0.00143574	3.84e-33
LDL cholesterol (GLGC)	rs11079848	C	T	0.442	-0.00893784	0.00140562	4.1e-08
LDL cholesterol (GLGC)	rs11114055	C	T	0.311	0.0132504	0.00151122	3.87e-14
LDL cholesterol (GLGC)	rs111232683	C	G	0.343	0.0135204	0.00161401	4.91e-13
LDL cholesterol (GLGC)	rs11153143	T	C	0.126	-0.0144056	0.00212572	5e-09
LDL cholesterol (GLGC)	rs11167778	T	C	0.107	0.0218031	0.00225008	6.23e-17
LDL cholesterol (GLGC)	rs11172134	A	T	0.208	-0.0147456	0.00172701	1.74e-13
LDL cholesterol (GLGC)	rs11175540	A	T	0.0661	0.0260974	0.00284853	2.68e-15
LDL cholesterol (GLGC)	rs11206517	G	T	0.0371	0.0888589	0.00371072	7.63e-95
LDL cholesterol (GLGC)	rs1121985	A	C	0.37	-0.0107366	0.00145963	2.2e-10
LDL cholesterol (GLGC)	rs11226108	C	G	0.191	-0.0142732	0.00180053	7.93e-12
LDL cholesterol (GLGC)	rs1123571	A	G	0.469	-0.0109643	0.00142323	2.99e-11
LDL cholesterol (GLGC)	rs11250076	A	G	0.429	0.0100347	0.00143284	1.52e-09
LDL cholesterol (GLGC)	rs112515514	A	G	0.0232	-0.031835	0.00471349	5.62e-09
LDL cholesterol (GLGC)	rs112575086	T	C	0.12	-0.0139398	0.0021344	1.75e-08
LDL cholesterol (GLGC)	rs112771035	G	C	0.069	0.0626229	0.00271343	3.13e-88
LDL cholesterol (GLGC)	rs113330691	A	G	0.0336	-0.223241	0.00382558	1e-200
LDL cholesterol (GLGC)	rs1135908	T	G	0.146	0.0130657	0.00200727	1.95e-08
LDL cholesterol (GLGC)	rs113654127	A	G	0.0126	-0.0418186	0.00649898	2.82e-08
LDL cholesterol (GLGC)	rs113760175	A	G	0.0652	-0.0200291	0.00284608	1.26e-09
LDL cholesterol (GLGC)	rs114165349	C	G	0.0233	0.0835384	0.00462313	8.37e-55
LDL cholesterol (GLGC)	rs115383270	A	G	0.0734	0.0193347	0.00274973	1.3e-09
LDL cholesterol (GLGC)	rs115692156	G	A	0.01	-0.0749001	0.00737057	1.82e-18
LDL cholesterol (GLGC)	rs11578642	A	G	0.167	0.014163	0.0019862	7.62e-10
LDL cholesterol (GLGC)	rs11591147	T	G	0.0163	-0.433696	0.005426	1e-200
LDL cholesterol (GLGC)	rs11601507	A	C	0.07	0.0404129	0.00317615	4.84e-28
LDL cholesterol (GLGC)	rs11621792	T	C	0.449	0.0219774	0.00142294	1.62e-40
LDL cholesterol (GLGC)	rs11636087	C	T	0.298	0.0144221	0.00154909	9.51e-16
LDL cholesterol (GLGC)	rs11657987	T	G	0.498	0.0177879	0.00140537	9.15e-28
LDL cholesterol (GLGC)	rs11668270	T	G	0.327	-0.0169366	0.00151515	5.17e-22
LDL cholesterol (GLGC)	rs116704418	A	G	0.0549	-0.0208402	0.00311838	8.1e-09
LDL cholesterol (GLGC)	rs116734477	T	C	0.0377	-0.0511426	0.00366166	1.91e-33
LDL cholesterol (GLGC)	rs1169288	C	A	0.322	0.0358725	0.0014912	1.07e-95
LDL cholesterol (GLGC)	rs11700304	C	T	0.38	0.00922247	0.00145156	4.21e-08
LDL cholesterol (GLGC)	rs117139027	A	G	0.0131	-0.0782787	0.00642262	7.28e-26
LDL cholesterol (GLGC)	rs11745587	A	G	0.355	0.0162122	0.00145221	5.83e-22
LDL cholesterol (GLGC)	rs117494024	C	T	0.0833	-0.0199888	0.00273546	2.88e-10
LDL cholesterol (GLGC)	rs11759608	T	C	0.338	0.0104675	0.00146595	7.23e-10
LDL cholesterol (GLGC)	rs11759627	T	C	0.32	0.00971594	0.00148791	1.76e-08
LDL cholesterol (GLGC)	rs117733303	G	A	0.0176	0.145329	0.00530255	1.24e-123
LDL cholesterol (GLGC)	rs117777720	T	C	0.241	-0.0147267	0.001625	5.3e-15
LDL cholesterol (GLGC)	rs11787335	T	C	0.355	0.0231214	0.00146651	3.81e-42
LDL cholesterol (GLGC)	rs11837065	T	C	0.366	-0.0111241	0.00147305	7.23e-11
LDL cholesterol (GLGC)	rs11846704	T	C	0.267	-0.0137613	0.00156628	3.43e-14
LDL cholesterol (GLGC)	rs11881955	G	A	0.391	0.0098632	0.00155716	4.62e-08
LDL cholesterol (GLGC)	rs11887443	T	G	0.263	-0.0124671	0.00175824	9.47e-10
LDL cholesterol (GLGC)	rs1196760	G	C	0.0922	0.0202432	0.00245351	1.09e-12
LDL cholesterol (GLGC)	rs12016920	C	T	0.193	-0.0171653	0.00180179	2.03e-16
LDL cholesterol (GLGC)	rs12045893	T	C	0.248	0.0108397	0.00160036	5.09e-09
LDL cholesterol (GLGC)	rs12055389	T	C	0.0574	-0.0277593	0.003005	1.58e-15
LDL cholesterol (GLGC)	rs12094989	T	C	0.215	-0.0129269	0.00169858	5.15e-11
LDL cholesterol (GLGC)	rs12106385	A	T	0.0185	-0.0364153	0.00551245	1.2e-08
LDL cholesterol (GLGC)	rs12114596	T	C	0.347	0.0117407	0.00161291	3.37e-10
LDL cholesterol (GLGC)	rs12208357	T	C	0.0696	0.0644647	0.00269768	1.87e-94
LDL cholesterol (GLGC)	rs12271333	C	A	0.134	0.0164797	0.00203348	2.7e-12
LDL cholesterol (GLGC)	rs12306780	T	A	0.342	0.0115655	0.00146541	9.78e-12
LDL cholesterol (GLGC)	rs12445804	A	G	0.0763	0.0325513	0.00267884	1.02e-25
LDL cholesterol (GLGC)	rs12500824	A	G	0.346	0.00925355	0.00145454	4.04e-08
LDL cholesterol (GLGC)	rs1250259	T	A	0.264	-0.0176512	0.00159409	1.25e-21
LDL cholesterol (GLGC)	rs12533280	T	C	0.195	0.0180348	0.00175998	9.44e-19
LDL cholesterol (GLGC)	rs12551960	T	C	0.0786	0.0349877	0.00264871	4.3e-30
LDL cholesterol (GLGC)	rs12597021	C	T	0.383	-0.011366	0.00147262	2.75e-11
LDL cholesterol (GLGC)	rs1260326	T	C	0.39	0.0306622	0.00141948	1.58e-77
LDL cholesterol (GLGC)	rs12603290	T	C	0.495	0.0267572	0.00143656	4.07e-58
LDL cholesterol (GLGC)	rs12614487	T	C	0.074	-0.026633	0.0026376	2.97e-18
LDL cholesterol (GLGC)	rs1265097	A	C	0.0949	0.0289453	0.00239133	1.56e-25
LDL cholesterol (GLGC)	rs12657266	C	T	0.365	-0.0353193	0.00143731	9.04e-100
LDL cholesterol (GLGC)	rs12662589	C	G	0.259	0.015299	0.00158398	7.83e-17
LDL cholesterol (GLGC)	rs12691088	A	G	0.0258	0.177943	0.00472943	1e-200
LDL cholesterol (GLGC)	rs12693968	A	G	0.258	0.0212882	0.00159951	1.59e-30
LDL cholesterol (GLGC)	rs12712955	A	G	0.497	0.0114588	0.00139377	1.31e-12
LDL cholesterol (GLGC)	rs12720796	C	A	0.0211	0.0692146	0.0049208	6.78e-34
LDL cholesterol (GLGC)	rs12897637	C	T	0.16	0.015518	0.00190214	1.93e-12
LDL cholesterol (GLGC)	rs12917376	C	T	0.423	-0.0125937	0.00142309	2.25e-14
LDL cholesterol (GLGC)	rs1292061	A	G	0.451	-0.00994871	0.0013993	8.54e-10
LDL cholesterol (GLGC)	rs12943633	T	C	0.0812	-0.0177676	0.00255433	1.95e-09
LDL cholesterol (GLGC)	rs12945088	G	A	0.307	-0.0181711	0.00160909	1.96e-22
LDL cholesterol (GLGC)	rs12950377	C	T	0.151	0.0127952	0.00195346	1.59e-08
LDL cholesterol (GLGC)	rs12968116	T	C	0.126	0.0142034	0.00209432	4.87e-09
LDL cholesterol (GLGC)	rs12970	A	G	0.0614	-0.0267765	0.00289824	1.57e-15
LDL cholesterol (GLGC)	rs13023873	T	C	0.149	-0.0149777	0.00198146	6.93e-11
LDL cholesterol (GLGC)	rs13076933	G	T	0.257	-0.0245071	0.00159894	6.32e-40
LDL cholesterol (GLGC)	rs13107325	T	C	0.0643	-0.0251333	0.00278802	7.35e-15
LDL cholesterol (GLGC)	rs13108218	A	G	0.385	0.0182714	0.00146485	5.18e-27
LDL cholesterol (GLGC)	rs13112099	G	T	0.472	0.0120601	0.00151102	5.71e-12
LDL cholesterol (GLGC)	rs13173241	A	G	0.195	0.0156087	0.00173918	9.66e-15
LDL cholesterol (GLGC)	rs13179861	A	G	0.178	-0.0122792	0.00182108	5.96e-09
LDL cholesterol (GLGC)	rs13268	G	A	0.0242	-0.0379802	0.00452552	4.44e-13
LDL cholesterol (GLGC)	rs13289095	T	G	0.137	-0.0288711	0.002062	1.33e-33
LDL cholesterol (GLGC)	rs13301660	T	C	0.27	-0.0156411	0.00156988	8.21e-18
LDL cholesterol (GLGC)	rs13344768	A	G	0.0623	-0.0222966	0.00285373	1.57e-11
LDL cholesterol (GLGC)	rs13360569	T	C	0.43	-0.00977922	0.00140806	2.07e-09
LDL cholesterol (GLGC)	rs13379043	C	T	0.271	-0.0165377	0.00156818	9.09e-20
LDL cholesterol (GLGC)	rs13621	C	T	0.462	0.010972	0.00139783	1.26e-11
LDL cholesterol (GLGC)	rs1375131	C	T	0.313	0.0195868	0.00172675	1.28e-22
LDL cholesterol (GLGC)	rs138204164	G	C	0.132	-0.0145038	0.00206177	1.28e-09
LDL cholesterol (GLGC)	rs138352	T	G	0.346	0.0137988	0.00147717	7.63e-16
LDL cholesterol (GLGC)	rs139262716	A	G	0.019	-0.0386898	0.00533428	3.9e-10
LDL cholesterol (GLGC)	rs140365836	A	G	0.00556	0.127729	0.0125031	1.2e-18
LDL cholesterol (GLGC)	rs141213470	T	A	0.0148	0.0451569	0.00590773	4.25e-11
LDL cholesterol (GLGC)	rs141469619	G	A	0.0092	0.0725318	0.00796181	3.83e-15
LDL cholesterol (GLGC)	rs141521383	C	G	0.0225	0.0374433	0.00500837	1.11e-10
LDL cholesterol (GLGC)	rs141783576	C	G	0.069	0.0240255	0.0030723	1.51e-11
LDL cholesterol (GLGC)	rs1423527	A	C	0.399	0.0653373	0.00141659	1e-200
LDL cholesterol (GLGC)	rs142385484	T	C	0.153	-0.0186184	0.0020093	1.29e-15
LDL cholesterol (GLGC)	rs142787485	G	A	0.036	-0.0285729	0.00397962	5.83e-10
LDL cholesterol (GLGC)	rs1434282	C	T	0.277	-0.0109297	0.00157384	2.07e-09
LDL cholesterol (GLGC)	rs144833821	C	T	0.00941	-0.0498411	0.00760725	1.58e-08
LDL cholesterol (GLGC)	rs144984216	T	C	0.0257	-0.051316	0.0053849	1.99e-16
LDL cholesterol (GLGC)	rs145467679	C	T	0.00843	0.0608044	0.00783228	2.11e-11
LDL cholesterol (GLGC)	rs146194062	T	C	0.0117	-0.0701631	0.00704105	8.11e-18
LDL cholesterol (GLGC)	rs146534110	T	G	0.0115	0.0760646	0.00664093	4.94e-23
LDL cholesterol (GLGC)	rs147211387	A	G	0.0107	0.0914117	0.0081697	4.71e-22
LDL cholesterol (GLGC)	rs147791730	A	G	0.028	-0.0290811	0.00417575	1.87e-09
LDL cholesterol (GLGC)	rs148601586	G	C	0.0116	0.161672	0.0066786	7.03e-97
LDL cholesterol (GLGC)	rs1495741	G	A	0.221	0.021999	0.0016595	2.7e-30
LDL cholesterol (GLGC)	rs1497406	A	G	0.416	-0.0136287	0.00141025	7.53e-17
LDL cholesterol (GLGC)	rs150474434	A	G	0.0949	-0.0423421	0.00238341	4.93e-53
LDL cholesterol (GLGC)	rs150688657	A	G	0.103	0.0215663	0.00231561	9.29e-16
LDL cholesterol (GLGC)	rs151150389	C	T	0.0337	0.0297667	0.00382611	1.91e-11
LDL cholesterol (GLGC)	rs151191319	A	G	0.0334	-0.0308281	0.0038638	5.81e-12
LDL cholesterol (GLGC)	rs1515565	A	G	0.482	-0.00927654	0.00139218	8.96e-09
LDL cholesterol (GLGC)	rs1556857	C	T	0.407	-0.0168848	0.00140839	4.44e-25
LDL cholesterol (GLGC)	rs1571791	T	C	0.38	0.0138569	0.00143531	8.08e-17
LDL cholesterol (GLGC)	rs1631174	A	C	0.341	0.00956223	0.00149661	3.53e-08
LDL cholesterol (GLGC)	rs165722	C	T	0.471	-0.00910311	0.00140124	2.08e-08
LDL cholesterol (GLGC)	rs1689801	A	G	0.325	0.0144266	0.00147894	3.87e-17
LDL cholesterol (GLGC)	rs17036094	C	A	0.0117	-0.114341	0.00641661	2.4e-53
LDL cholesterol (GLGC)	rs17050272	A	G	0.421	-0.0228383	0.00144725	3.22e-42
LDL cholesterol (GLGC)	rs17121798	G	C	0.0745	-0.0180307	0.00265553	4.67e-09
LDL cholesterol (GLGC)	rs1731243	C	T	0.401	-0.00972345	0.00143023	4.46e-09
LDL cholesterol (GLGC)	rs1736177	T	C	0.307	0.0155137	0.00152525	1.69e-18
LDL cholesterol (GLGC)	rs174547	C	T	0.346	-0.0429432	0.00145569	6.41e-143
LDL cholesterol (GLGC)	rs17457613	C	G	0.0205	-0.0495803	0.00512823	7.31e-17
LDL cholesterol (GLGC)	rs17476364	C	T	0.0989	-0.0268457	0.00233191	2.98e-23
LDL cholesterol (GLGC)	rs17532371	G	C	0.0706	-0.0193589	0.00271228	7.34e-10
LDL cholesterol (GLGC)	rs17580	A	T	0.0387	0.0498131	0.00361468	1.33e-32
LDL cholesterol (GLGC)	rs17617028	A	G	0.217	0.0132543	0.00167534	8.72e-12
LDL cholesterol (GLGC)	rs17665178	G	C	0.302	-0.0158917	0.00156116	1.59e-18
LDL cholesterol (GLGC)	rs17672352	T	C	0.18	-0.0185441	0.00180471	7.59e-19
LDL cholesterol (GLGC)	rs17725246	C	T	0.195	0.0427777	0.00178857	1.29e-94
LDL cholesterol (GLGC)	rs17853159	A	G	0.0778	-0.022428	0.00258562	7.19e-14
LDL cholesterol (GLGC)	rs1800562	A	G	0.0682	-0.0571711	0.00276108	2.17e-71
LDL cholesterol (GLGC)	rs1800961	T	C	0.0337	-0.0549493	0.00385026	7.62e-35
LDL cholesterol (GLGC)	rs1801689	C	A	0.0261	0.0908315	0.00428983	1.45e-74
LDL cholesterol (GLGC)	rs181501802	A	G	0.0604	0.0238834	0.0030889	2.53e-11
LDL cholesterol (GLGC)	rs181707894	T	C	0.013	-0.0597213	0.00645686	1.46e-15
LDL cholesterol (GLGC)	rs181897168	A	G	0.00852	-0.0716585	0.00834309	1.25e-13
LDL cholesterol (GLGC)	rs182824418	T	G	0.00296	0.144427	0.0133126	7.91e-21
LDL cholesterol (GLGC)	rs1838931	T	C	0.312	0.0113437	0.00152716	1.46e-10
LDL cholesterol (GLGC)	rs185263492	A	T	0.159	0.0305564	0.00203156	1.64e-38
LDL cholesterol (GLGC)	rs185567543	T	A	0.0059	0.0912432	0.00996473	2.77e-15
LDL cholesterol (GLGC)	rs1862719	A	G	0.247	0.011164	0.00168573	1.1e-08
LDL cholesterol (GLGC)	rs1870140	A	G	0.157	-0.0124748	0.00192407	2.22e-08
LDL cholesterol (GLGC)	rs1871859	T	C	0.13	0.0184903	0.00206583	1.14e-14
LDL cholesterol (GLGC)	rs187429064	G	A	0.0117	-0.160458	0.00693095	9.01e-89
LDL cholesterol (GLGC)	rs1883711	C	G	0.0319	0.130754	0.00417363	6.32e-161
LDL cholesterol (GLGC)	rs1963676	C	T	0.424	-0.0143783	0.00143027	4.17e-18
LDL cholesterol (GLGC)	rs1992172	G	A	0.194	0.019503	0.00175889	1.1e-21
LDL cholesterol (GLGC)	rs2011442	C	T	0.339	-0.0120962	0.00148542	2.12e-12
LDL cholesterol (GLGC)	rs2058919	G	C	0.39	0.0099062	0.00144804	3.58e-09
LDL cholesterol (GLGC)	rs2066714	C	T	0.124	0.0190072	0.00209648	5.17e-15
LDL cholesterol (GLGC)	rs2068888	A	G	0.451	-0.0180327	0.00139568	7.31e-29
LDL cholesterol (GLGC)	rs208432	C	T	0.386	0.0106618	0.00143212	1.33e-10
LDL cholesterol (GLGC)	rs2085723	G	T	0.351	-0.00980493	0.00145467	6.04e-09
LDL cholesterol (GLGC)	rs213490	A	G	0.491	-0.00925218	0.00140063	1.2e-08
LDL cholesterol (GLGC)	rs2165670	A	G	0.112	0.0169911	0.00223177	5.07e-11
LDL cholesterol (GLGC)	rs2235215	C	T	0.321	-0.0318004	0.00148636	4.32e-76
LDL cholesterol (GLGC)	rs2247139	A	G	0.132	0.0132285	0.00204579	2.42e-08
LDL cholesterol (GLGC)	rs2250751	A	G	0.341	-0.0165291	0.00147712	4.67e-22
LDL cholesterol (GLGC)	rs2257885	A	G	0.247	0.0123305	0.00162928	6.58e-11
LDL cholesterol (GLGC)	rs2270445	G	A	0.483	0.0141398	0.00140413	3.66e-18
LDL cholesterol (GLGC)	rs2288278	G	A	0.35	-0.0144015	0.00146428	2.14e-17
LDL cholesterol (GLGC)	rs2295027	A	G	0.322	0.0115448	0.00152307	6.14e-11
LDL cholesterol (GLGC)	rs2296288	T	C	0.437	-0.0113161	0.00140604	3.8e-12
LDL cholesterol (GLGC)	rs2301179	A	G	0.492	-0.0158997	0.00139539	8.24e-23
LDL cholesterol (GLGC)	rs2302434	T	C	0.174	0.0145292	0.00184432	1.07e-11
LDL cholesterol (GLGC)	rs2354155	G	A	0.473	0.0102054	0.00148656	3.15e-09
LDL cholesterol (GLGC)	rs2374569	T	C	0.369	-0.0091788	0.00143993	3.8e-08
LDL cholesterol (GLGC)	rs2391159	T	C	0.207	-0.0234181	0.00171891	6.65e-32
LDL cholesterol (GLGC)	rs2395943	A	G	0.414	0.0134641	0.00140162	1.15e-16
LDL cholesterol (GLGC)	rs2413926	A	T	0.375	-0.013495	0.00144702	8.5e-16
LDL cholesterol (GLGC)	rs2451321	G	C	0.403	-0.0105124	0.00142384	1.89e-10
LDL cholesterol (GLGC)	rs247617	A	C	0.321	-0.0366691	0.00148161	3.53e-101
LDL cholesterol (GLGC)	rs2495497	T	C	0.131	0.022648	0.00211201	2.19e-20
LDL cholesterol (GLGC)	rs2517671	G	A	0.407	0.0151548	0.00149689	2.43e-18
LDL cholesterol (GLGC)	rs2519093	T	C	0.188	0.0724494	0.00175473	1e-200
LDL cholesterol (GLGC)	rs2596544	A	T	0.202	-0.0122929	0.00182077	5.7e-09
LDL cholesterol (GLGC)	rs261342	G	C	0.215	0.0141447	0.00171247	1.03e-12
LDL cholesterol (GLGC)	rs2618566	G	T	0.339	0.040212	0.00151102	1.11e-116
LDL cholesterol (GLGC)	rs2642438	A	G	0.294	-0.0268921	0.00152599	3.25e-52
LDL cholesterol (GLGC)	rs267733	G	A	0.156	-0.0187116	0.00190325	2.2e-17
LDL cholesterol (GLGC)	rs2737245	T	G	0.277	-0.0253718	0.00155136	3.24e-45
LDL cholesterol (GLGC)	rs2740488	C	A	0.261	-0.0249217	0.00158221	4.55e-42
LDL cholesterol (GLGC)	rs2792751	T	C	0.281	0.023866	0.00153005	2.74e-41
LDL cholesterol (GLGC)	rs2833487	G	A	0.0494	0.0314967	0.00321288	2.71e-17
LDL cholesterol (GLGC)	rs28375964	T	C	0.49	0.00886391	0.00139417	4.12e-08
LDL cholesterol (GLGC)	rs2840354	T	C	0.191	0.011566	0.00177873	2.02e-08
LDL cholesterol (GLGC)	rs28406917	T	C	0.424	0.0122554	0.00140593	5.42e-14
LDL cholesterol (GLGC)	rs28461471	G	A	0.0957	0.0221249	0.00256887	1.08e-13
LDL cholesterol (GLGC)	rs28471982	G	A	0.372	-0.00915595	0.00144176	4.27e-08
LDL cholesterol (GLGC)	rs28497720	T	C	0.251	-0.0175436	0.00159642	2.5e-21
LDL cholesterol (GLGC)	rs28498684	A	G	0.4	0.0131553	0.00141998	1.31e-15
LDL cholesterol (GLGC)	rs28601761	G	C	0.422	-0.0649002	0.00141888	1e-200
LDL cholesterol (GLGC)	rs28659908	C	T	0.402	-0.00997026	0.0014626	4.06e-09
LDL cholesterol (GLGC)	rs28732146	A	T	0.196	0.0140004	0.00180155	2.01e-11
LDL cholesterol (GLGC)	rs28811342	C	T	0.197	0.0125833	0.0017499	5.49e-10
LDL cholesterol (GLGC)	rs2886110	T	G	0.202	0.0123046	0.00178683	2.82e-09
LDL cholesterol (GLGC)	rs28929474	T	C	0.018	0.0527623	0.00518309	1.59e-18
LDL cholesterol (GLGC)	rs2928576	T	C	0.328	-0.0119763	0.00147962	2.87e-12
LDL cholesterol (GLGC)	rs2970901	T	G	0.459	0.00969091	0.00140968	3e-09
LDL cholesterol (GLGC)	rs2992752	A	C	0.37	0.0101005	0.00142901	1.07e-09
LDL cholesterol (GLGC)	rs3005923	A	G	0.00958	-0.074948	0.00796253	4.6e-16
LDL cholesterol (GLGC)	rs3010275	G	T	0.21	-0.0183321	0.001703	1.57e-20
LDL cholesterol (GLGC)	rs3184504	T	C	0.473	-0.0234144	0.00139369	1.29e-47
LDL cholesterol (GLGC)	rs34042070	G	C	0.191	0.0572597	0.00176304	8.53e-173
LDL cholesterol (GLGC)	rs34054295	A	G	0.383	0.0117815	0.00147139	4.89e-12
LDL cholesterol (GLGC)	rs342467	T	C	0.399	-0.0101553	0.00141921	6.65e-10
LDL cholesterol (GLGC)	rs34460487	A	G	0.336	0.0146432	0.0014964	3.08e-17
LDL cholesterol (GLGC)	rs34707604	C	T	0.248	0.0317679	0.00186917	1.09e-48
LDL cholesterol (GLGC)	rs34931250	T	C	0.0599	0.0340497	0.00298053	6.39e-23
LDL cholesterol (GLGC)	rs35081008	T	C	0.155	-0.0308607	0.0019307	2.86e-43
LDL cholesterol (GLGC)	rs352942	A	G	0.252	-0.0104223	0.00163487	3.79e-08
LDL cholesterol (GLGC)	rs35358959	A	G	0.0812	-0.105083	0.00255489	1e-200
LDL cholesterol (GLGC)	rs35468353	G	A	0.377	0.0118798	0.00143087	7.85e-13
LDL cholesterol (GLGC)	rs35570186	A	G	0.0378	0.0263949	0.00393271	7e-09
LDL cholesterol (GLGC)	rs35802157	T	C	0.373	0.00970292	0.00144441	6.79e-09
LDL cholesterol (GLGC)	rs35814746	C	T	0.0791	-0.027128	0.00263829	7.18e-19
LDL cholesterol (GLGC)	rs35882350	G	A	0.256	0.0181651	0.00162585	5.41e-22
LDL cholesterol (GLGC)	rs36014207	T	C	0.407	-0.0108883	0.00151581	5.72e-10
LDL cholesterol (GLGC)	rs3732359	G	A	0.23	0.0148565	0.00164429	6.4e-15
LDL cholesterol (GLGC)	rs3747207	A	G	0.222	-0.0139089	0.00166675	6.01e-13
LDL cholesterol (GLGC)	rs3764613	A	G	0.436	0.0110015	0.00140495	1.41e-11
LDL cholesterol (GLGC)	rs3780181	G	A	0.0696	-0.0358747	0.0027624	3.83e-29
LDL cholesterol (GLGC)	rs3780190	A	G	0.467	0.0112615	0.00141489	6.53e-12
LDL cholesterol (GLGC)	rs3800461	C	G	0.119	-0.0244376	0.00213816	6.11e-23
LDL cholesterol (GLGC)	rs3814365	T	C	0.443	-0.0137336	0.00141565	5.73e-17
LDL cholesterol (GLGC)	rs3820897	T	C	0.192	0.0159195	0.00176923	8.24e-15
LDL cholesterol (GLGC)	rs3843763	T	C	0.265	-0.0120459	0.00156617	3.22e-11
LDL cholesterol (GLGC)	rs3862606	G	A	0.448	0.00990989	0.00143578	2.59e-09
LDL cholesterol (GLGC)	rs3890746	C	T	0.426	-0.0098264	0.0013986	1.34e-09
LDL cholesterol (GLGC)	rs3935011	C	T	0.48	0.00893719	0.00140019	3.64e-08
LDL cholesterol (GLGC)	rs400824	T	C	0.29	0.0103308	0.00154869	8.63e-09
LDL cholesterol (GLGC)	rs402348	G	T	0.205	-0.0111643	0.00174531	3.4e-08
LDL cholesterol (GLGC)	rs407258	C	T	0.25	0.0103803	0.00161054	2.68e-08
LDL cholesterol (GLGC)	rs41280463	A	G	0.167	-0.0152278	0.00185837	1.55e-12
LDL cholesterol (GLGC)	rs41289514	G	A	0.01	0.250855	0.00710494	1e-200
LDL cholesterol (GLGC)	rs41307428	T	C	0.0291	-0.0318792	0.00411805	2.4e-11
LDL cholesterol (GLGC)	rs4143973	C	T	0.491	-0.008944	0.00139957	3.51e-08
LDL cholesterol (GLGC)	rs4299376	G	T	0.309	0.0700085	0.00150787	1e-200
LDL cholesterol (GLGC)	rs4374942	C	T	0.0808	0.0199517	0.00255281	1.55e-11
LDL cholesterol (GLGC)	rs438568	A	G	0.392	-0.0135404	0.0014217	2.07e-16
LDL cholesterol (GLGC)	rs4390169	A	G	0.485	0.0119697	0.00138496	8.84e-14
LDL cholesterol (GLGC)	rs4465730	A	G	0.219	0.0146047	0.00167914	6.16e-14
LDL cholesterol (GLGC)	rs4485425	A	G	0.286	-0.0177272	0.00154792	5.01e-23
LDL cholesterol (GLGC)	rs4639966	C	T	0.241	0.0147037	0.00161732	4.35e-15
LDL cholesterol (GLGC)	rs4671050	T	G	0.32	-0.0223969	0.0015036	8.34e-38
LDL cholesterol (GLGC)	rs4689653	T	G	0.383	-0.0112429	0.00143992	1.62e-11
LDL cholesterol (GLGC)	rs4771674	A	G	0.381	-0.0140486	0.0014485	5.84e-17
LDL cholesterol (GLGC)	rs477418	A	C	0.0335	-0.0253606	0.00383344	1.14e-08
LDL cholesterol (GLGC)	rs4788817	C	T	0.378	0.0117675	0.0014469	2.26e-12
LDL cholesterol (GLGC)	rs4803525	A	G	0.419	0.00926952	0.00141303	1.51e-08
LDL cholesterol (GLGC)	rs4807570	A	G	0.21	-0.011545	0.00171066	5.78e-09
LDL cholesterol (GLGC)	rs4808766	C	G	0.258	0.0142898	0.001587	7.9e-15
LDL cholesterol (GLGC)	rs4946713	A	C	0.447	-0.0112055	0.00139973	4.94e-12
LDL cholesterol (GLGC)	rs4955153	A	T	0.0433	-0.0294848	0.00367336	4.34e-12
LDL cholesterol (GLGC)	rs523118	T	G	0.211	-0.0144134	0.00177081	2.17e-12
LDL cholesterol (GLGC)	rs531660643	T	G	0.0187	-0.392699	0.00566836	1e-200
LDL cholesterol (GLGC)	rs553427	C	T	0.473	-0.0403134	0.00140727	6.99e-135
LDL cholesterol (GLGC)	rs55696093	G	A	0.211	0.0382032	0.0017054	3.09e-83
LDL cholesterol (GLGC)	rs55714927	T	C	0.189	-0.0349154	0.00183132	8.31e-61
LDL cholesterol (GLGC)	rs55921103	G	T	0.359	-0.0126185	0.00147847	1.78e-13
LDL cholesterol (GLGC)	rs55987642	T	C	0.0521	-0.0249028	0.00314124	7.9e-12
LDL cholesterol (GLGC)	rs56113850	T	C	0.433	-0.0142152	0.00149255	2.07e-16
LDL cholesterol (GLGC)	rs56118251	G	A	0.157	0.0136844	0.00188919	4.11e-10
LDL cholesterol (GLGC)	rs56212732	T	C	0.0851	-0.0266227	0.00271231	2.47e-17
LDL cholesterol (GLGC)	rs56225452	T	C	0.18	0.0171791	0.00180594	2.25e-16
LDL cholesterol (GLGC)	rs56294298	A	G	0.0847	-0.0183291	0.00261275	1.42e-09
LDL cholesterol (GLGC)	rs56299595	G	A	0.125	0.0182263	0.00211541	1.05e-13
LDL cholesterol (GLGC)	rs564449	T	G	0.115	0.0267236	0.00218062	3.93e-26
LDL cholesterol (GLGC)	rs571497	A	G	0.153	-0.0145349	0.00194662	1.17e-10
LDL cholesterol (GLGC)	rs5746498	C	T	0.238	0.0133001	0.00169736	1.37e-11
LDL cholesterol (GLGC)	rs5752963	A	G	0.0365	0.0267521	0.00365516	2.7e-10
LDL cholesterol (GLGC)	rs5754102	A	C	0.19	-0.0154113	0.00204474	7.86e-11
LDL cholesterol (GLGC)	rs5755688	A	G	0.359	0.0136768	0.00145715	5.56e-16
LDL cholesterol (GLGC)	rs58542926	T	C	0.0753	-0.110726	0.00262367	1e-200
LDL cholesterol (GLGC)	rs59408219	C	T	0.0762	-0.0223639	0.00263422	2.38e-13
LDL cholesterol (GLGC)	rs598253	C	T	0.338	-0.0421113	0.00149784	5.4e-130
LDL cholesterol (GLGC)	rs603424	A	G	0.169	0.0158621	0.0018835	3.69e-13
LDL cholesterol (GLGC)	rs6090040	A	C	0.483	0.0143197	0.00147233	4.79e-17
LDL cholesterol (GLGC)	rs6093446	A	G	0.275	0.0242104	0.00156171	8.34e-41
LDL cholesterol (GLGC)	rs6102466	C	T	0.224	0.011206	0.0016639	6.21e-09
LDL cholesterol (GLGC)	rs61754230	T	C	0.0158	0.0491427	0.00574339	1.55e-13
LDL cholesterol (GLGC)	rs61798348	T	A	0.0194	-0.0344506	0.00518045	9.58e-09
LDL cholesterol (GLGC)	rs61882680	T	C	0.0304	-0.0279637	0.00410924	4.31e-09
LDL cholesterol (GLGC)	rs61886346	T	C	0.0612	-0.0192465	0.00291427	1.21e-08
LDL cholesterol (GLGC)	rs62119267	C	A	0.0208	-0.224779	0.004926	1e-200
LDL cholesterol (GLGC)	rs62122481	A	C	0.359	0.0705091	0.00145513	1e-200
LDL cholesterol (GLGC)	rs62264113	A	G	0.11	0.0144742	0.00224904	2.81e-08
LDL cholesterol (GLGC)	rs62406547	C	A	0.496	-0.0127913	0.00155124	1.12e-12
LDL cholesterol (GLGC)	rs62419249	A	G	0.478	0.0121051	0.00140411	1.02e-13
LDL cholesterol (GLGC)	rs62509311	T	A	0.279	-0.0152619	0.00156162	3.38e-17
LDL cholesterol (GLGC)	rs62621812	A	G	0.0236	0.0302076	0.00459016	1.36e-08
LDL cholesterol (GLGC)	rs640306	T	C	0.344	0.0100429	0.00147699	4.44e-09
LDL cholesterol (GLGC)	rs6431630	A	G	0.105	0.0241194	0.00225665	2.91e-20
LDL cholesterol (GLGC)	rs6441313	A	G	0.463	0.0125638	0.00141675	1.98e-14
LDL cholesterol (GLGC)	rs6511724	T	C	0.364	-0.0278295	0.00145727	5.32e-61
LDL cholesterol (GLGC)	rs6601302	T	G	0.249	0.0148718	0.00162965	3.43e-15
LDL cholesterol (GLGC)	rs660247	A	G	0.469	-0.0101861	0.00139865	3.3e-10
LDL cholesterol (GLGC)	rs6602909	C	T	0.33	0.0211903	0.00151305	1.28e-33
LDL cholesterol (GLGC)	rs6682862	A	G	0.164	-0.0137009	0.00188331	3.45e-10
LDL cholesterol (GLGC)	rs6689	G	A	0.203	0.0389564	0.0018946	2.01e-70
LDL cholesterol (GLGC)	rs6709904	G	A	0.109	-0.0472382	0.00220718	3.85e-76
LDL cholesterol (GLGC)	rs67269656	T	C	0.265	-0.0103803	0.00157377	1.26e-08
LDL cholesterol (GLGC)	rs6734238	G	A	0.407	-0.00932154	0.00140841	1.13e-08
LDL cholesterol (GLGC)	rs6741740	A	G	0.241	0.0129712	0.00162201	5.2e-12
LDL cholesterol (GLGC)	rs67890964	C	T	0.381	-0.0182605	0.0014752	1.26e-26
LDL cholesterol (GLGC)	rs6792725	A	G	0.319	0.015304	0.00156248	2.88e-17
LDL cholesterol (GLGC)	rs679582	G	A	0.381	0.00983202	0.0014262	2.71e-09
LDL cholesterol (GLGC)	rs681343	T	C	0.494	0.0292543	0.00139286	2.13e-73
LDL cholesterol (GLGC)	rs6869845	C	T	0.451	-0.0167463	0.00139999	5.66e-25
LDL cholesterol (GLGC)	rs6883310	A	C	0.0871	0.0412665	0.00348931	1.9e-24
LDL cholesterol (GLGC)	rs693668	G	A	0.359	-0.0564582	0.00146234	1e-200
LDL cholesterol (GLGC)	rs6967728	A	G	0.183	-0.0179411	0.00183651	3.48e-17
LDL cholesterol (GLGC)	rs704	A	G	0.477	0.018865	0.00138898	1.02e-31
LDL cholesterol (GLGC)	rs7079542	G	A	0.12	-0.0156888	0.00215995	3.68e-10
LDL cholesterol (GLGC)	rs708686	T	C	0.278	0.0110129	0.00155525	9.97e-10
LDL cholesterol (GLGC)	rs7108486	C	T	0.0244	-0.0322033	0.00457976	1.3e-09
LDL cholesterol (GLGC)	rs7124487	T	C	0.186	-0.011576	0.00182058	4.11e-08
LDL cholesterol (GLGC)	rs71311871	G	A	0.0814	-0.0379602	0.00252076	1.33e-38
LDL cholesterol (GLGC)	rs71352241	T	G	0.0312	-0.0573598	0.00420751	6.07e-32
LDL cholesterol (GLGC)	rs71559014	G	A	0.0767	-0.0318887	0.00269037	1.5e-24
LDL cholesterol (GLGC)	rs7157399	T	C	0.14	-0.0253853	0.00200506	8.85e-28
LDL cholesterol (GLGC)	rs7202323	G	T	0.228	-0.0228745	0.00166334	1.78e-32
LDL cholesterol (GLGC)	rs7250652	G	A	0.441	0.0244106	0.00141396	3.5e-50
LDL cholesterol (GLGC)	rs72631343	G	C	0.13	-0.0438838	0.00206407	3.65e-75
LDL cholesterol (GLGC)	rs72654472	T	G	0.0234	-0.0622542	0.00470522	3.48e-30
LDL cholesterol (GLGC)	rs72663045	G	T	0.0196	0.0403007	0.00503784	5.12e-12
LDL cholesterol (GLGC)	rs72701754	T	A	0.404	0.0091812	0.00143827	3.63e-08
LDL cholesterol (GLGC)	rs72749499	G	A	0.0704	0.0287142	0.00278043	5.07e-19
LDL cholesterol (GLGC)	rs72795946	T	C	0.0262	-0.0289715	0.00457523	4.66e-08
LDL cholesterol (GLGC)	rs72902579	C	T	0.0379	-0.0974863	0.0036918	6.59e-115
LDL cholesterol (GLGC)	rs72969958	T	G	0.00892	0.0619782	0.00781519	7.77e-12
LDL cholesterol (GLGC)	rs72974722	C	A	0.177	0.0211309	0.00184449	4.84e-23
LDL cholesterol (GLGC)	rs7300192	A	G	0.365	0.0134682	0.00146867	2.52e-15
LDL cholesterol (GLGC)	rs73015007	A	G	0.241	-0.0757301	0.00164194	1e-200
LDL cholesterol (GLGC)	rs73045960	G	A	0.0166	-0.102825	0.00545895	2.15e-59
LDL cholesterol (GLGC)	rs73075609	T	C	0.0239	0.0479201	0.00475232	3.31e-18
LDL cholesterol (GLGC)	rs73118985	C	T	0.0338	-0.0281333	0.00392191	6.04e-10
LDL cholesterol (GLGC)	rs73147887	G	C	0.212	0.0158654	0.00178832	1.94e-14
LDL cholesterol (GLGC)	rs7327867	G	A	0.474	0.0198561	0.00139678	1.38e-34
LDL cholesterol (GLGC)	rs7330899	A	G	0.244	0.0143148	0.00161093	1.76e-14
LDL cholesterol (GLGC)	rs73559431	G	A	0.0183	-0.0380679	0.00528425	5.1e-10
LDL cholesterol (GLGC)	rs74035509	T	C	0.0745	0.0232369	0.00275116	3.15e-13
LDL cholesterol (GLGC)	rs7404072	C	T	0.286	-0.0102936	0.00155156	1.04e-08
LDL cholesterol (GLGC)	rs74090765	G	T	0.173	0.0144654	0.00183467	1.02e-11
LDL cholesterol (GLGC)	rs74341202	A	G	0.0497	-0.0425579	0.00322656	5.22e-30
LDL cholesterol (GLGC)	rs7512010	A	T	0.193	-0.0182638	0.00179491	1.64e-18
LDL cholesterol (GLGC)	rs7519734	C	T	0.223	-0.0111937	0.00167938	8.87e-09
LDL cholesterol (GLGC)	rs7544869	A	T	0.453	-0.0122329	0.00141112	7.44e-14
LDL cholesterol (GLGC)	rs7551124	C	T	0.126	-0.0168091	0.002095	4.43e-12
LDL cholesterol (GLGC)	rs7556983	A	G	0.104	-0.015424	0.00228012	5.32e-09
LDL cholesterol (GLGC)	rs75588192	A	G	0.14	0.0164726	0.0021227	2.15e-11
LDL cholesterol (GLGC)	rs75667995	C	T	0.0682	-0.0291431	0.00273128	3.37e-20
LDL cholesterol (GLGC)	rs760719	T	C	0.428	0.00966108	0.00142207	4.58e-09
LDL cholesterol (GLGC)	rs76900682	A	G	0.154	0.0129041	0.00196794	1.53e-08
LDL cholesterol (GLGC)	rs77370158	G	A	0.0767	0.0298349	0.00268623	9.41e-22
LDL cholesterol (GLGC)	rs77542162	G	A	0.0196	0.18313	0.00508432	1e-200
LDL cholesterol (GLGC)	rs77960347	G	A	0.0125	0.0699399	0.00619973	2.17e-22
LDL cholesterol (GLGC)	rs78058190	A	G	0.0524	0.0239644	0.00360947	1.01e-08
LDL cholesterol (GLGC)	rs7808613	G	C	0.245	0.011275	0.00163494	2.68e-09
LDL cholesterol (GLGC)	rs78186330	A	G	0.208	0.0163391	0.00176585	1.42e-15
LDL cholesterol (GLGC)	rs78643851	T	G	0.0213	0.0348153	0.00538983	2.5e-08
LDL cholesterol (GLGC)	rs7864568	A	G	0.316	-0.0155516	0.00155864	7.37e-18
LDL cholesterol (GLGC)	rs7903259	G	C	0.416	0.0163158	0.00142246	4.3e-23
LDL cholesterol (GLGC)	rs7904973	G	T	0.424	-0.0209679	0.00140615	6.97e-38
LDL cholesterol (GLGC)	rs79391862	C	A	0.0202	-0.0639367	0.00532487	3.76e-25
LDL cholesterol (GLGC)	rs79429216	A	G	0.00999	0.10433	0.00723806	1.65e-35
LDL cholesterol (GLGC)	rs7950543	C	T	0.37	0.0114755	0.00147314	1.8e-11
LDL cholesterol (GLGC)	rs79623641	A	G	0.0677	-0.0179333	0.00282587	4.36e-08
LDL cholesterol (GLGC)	rs799157	T	C	0.0363	0.0317878	0.00387352	1.43e-12
LDL cholesterol (GLGC)	rs8029797	A	T	0.313	-0.00949676	0.00149208	3.98e-08
LDL cholesterol (GLGC)	rs8070966	T	C	0.156	-0.0157056	0.00192583	1.97e-12
LDL cholesterol (GLGC)	rs8076195	G	C	0.461	-0.0110921	0.00145261	4.44e-11
LDL cholesterol (GLGC)	rs900776	C	A	0.17	-0.0195692	0.00187636	2.28e-19
LDL cholesterol (GLGC)	rs9297994	G	A	0.338	0.0355062	0.00146485	3.99e-97
LDL cholesterol (GLGC)	rs9298506	G	A	0.208	0.0245553	0.00170664	2.18e-35
LDL cholesterol (GLGC)	rs9399137	C	T	0.262	-0.0255597	0.00158355	4.35e-44
LDL cholesterol (GLGC)	rs9410207	C	T	0.0656	-0.0200359	0.00282853	9.85e-10
LDL cholesterol (GLGC)	rs9480534	G	A	0.0918	-0.0169154	0.00242107	1.66e-09
LDL cholesterol (GLGC)	rs9496567	A	G	0.236	-0.0209744	0.00164372	3.42e-28
LDL cholesterol (GLGC)	rs954680	C	G	0.298	-0.0123572	0.0015382	4.16e-12
LDL cholesterol (GLGC)	rs9592980	G	A	0.415	-0.0095033	0.00142143	7.99e-09
LDL cholesterol (GLGC)	rs9615108	C	G	0.387	-0.00978761	0.00144914	5.62e-09
LDL cholesterol (GLGC)	rs9616822	A	G	0.359	0.0113696	0.00144701	1.21e-11
LDL cholesterol (GLGC)	rs964184	G	C	0.135	0.0552411	0.00201933	3.52e-123
LDL cholesterol (GLGC)	rs9653945	A	G	0.347	-0.012963	0.00145387	1.43e-14
LDL cholesterol (GLGC)	rs969075	T	C	0.335	-0.0147326	0.00149902	2.25e-17
LDL cholesterol (GLGC)	rs9692668	C	A	0.444	-0.0101773	0.00142777	7.73e-10
LDL cholesterol (GLGC)	rs978458	T	C	0.263	0.0119449	0.00158367	7.62e-11
LDL cholesterol (GLGC)	rs9837149	C	G	0.153	0.0188877	0.0019215	2.23e-17
LDL cholesterol (GLGC)	rs9837622	A	T	0.073	-0.0370846	0.00270523	2.79e-32
LDL cholesterol (GLGC)	rs9862203	A	G	0.24	-0.0131919	0.00163034	2.92e-12
LDL cholesterol (GLGC)	rs9987289	A	G	0.0918	-0.0598584	0.00239036	1.55e-103
