# Supplementary material for: Association between genetically proxied PCSK9 inhibition and prostate cancer risk: A Mendelian randomisation study
Source: PLoS Med. 2023 Jan 3;20(1):e1003988. doi: 10.1371/journal.pmed.1003988 (PMC9810198; doi:10.1371/journal.pmed.1003988)
Supplement: S3 Table — (XLSX) [file pmed.1003988.s005.xlsx]

## Sheet: S3 Table
S3 Table. Genetic variants used as instrumental variables for drug targets and LDL cholesterol levels in Mendelian randomization analysis, identified from UK Biobank GWAS on LDL cholesterol.
exposure	SNP	Effect Allele	Other Allele	eaf	Effect	SE	P
PCSK9 (UKB)	rs6691964	G	A	0.907321	0.0310356	0.00533886	6.1e-09
PCSK9 (UKB)	rs4927191	T	C	0.727297	0.0428911	0.00352598	4.8e-34
PCSK9 (UKB)	rs72660539	G	A	0.86545	-0.0365917	0.0045839	1.4e-15
PCSK9 (UKB)	rs17111503	A	G	0.731667	-0.0421008	0.00352005	5.7e-33
PCSK9 (UKB)	rs11591147	G	T	0.982591	0.342963	0.0118429	2.1e-184
PCSK9 (UKB)	rs6681159	C	T	0.259541	-0.0350869	0.00358321	1.2e-22
PCSK9 (UKB)	rs472495	G	T	0.35119	-0.0446648	0.0032582	9e-43
PCSK9 (UKB)	rs505151	G	A	0.0319772	0.0733845	0.00880414	7.7e-17
NPC1L1 (UKB)	rs2073547	A	G	0.816187	-0.0295759	0.00398787	1.2e-13
HMGCR (UKB)	rs6453131	T	G	0.625283	-0.0565571	0.00320823	1.5e-69
HMGCR (UKB)	rs115269763	A	G	0.947985	-0.0412549	0.00700535	3.9e-09
HMGCR (UKB)	rs151000110	G	A	0.942165	-0.0530416	0.00671698	2.9e-15
LDLR (UKB)	rs55935710	C	T	0.627372	0.0223992	0.0032017	2.6e-12
LDLR (UKB)	rs73013176	T	C	0.988324	0.16416	0.0146802	5e-29
LDLR (UKB)	rs112634605	G	C	0.964496	0.100626	0.0084674	1.4e-32
LDLR (UKB)	rs11671812	C	T	0.948455	-0.0520542	0.00701749	1.2e-13
LDLR (UKB)	rs36005514	G	A	0.928992	-0.0370611	0.00601996	7.4e-10
LDLR (UKB)	rs12151108	G	A	0.881232	0.159296	0.00478798	1e-200
LDLR (UKB)	rs17242353	C	T	0.964146	-0.0661401	0.00873196	3.6e-14
LDLR (UKB)	rs17242367	C	T	0.929489	-0.0374255	0.00629113	2.7e-09
LDLR (UKB)	rs6511721	G	A	0.480335	0.0409431	0.00309951	7.7e-40
LDLR (UKB)	rs12611153	C	T	0.779953	0.0223135	0.0037565	2.9e-09
LDLR (UKB)	rs17249001	G	A	0.911194	-0.0454033	0.00567628	1.3e-15
LDLR (UKB)	rs147540853	G	A	0.972363	0.0594578	0.00946301	3.3e-10
LDLR (UKB)	rs145790091	T	A	0.628629	0.0551998	0.00325599	1.8e-64
LDLR (UKB)	rs146576912	C	T	0.939306	0.0908636	0.00723214	3.3e-36
LDLR (UKB)	rs379309	C	T	0.497513	0.0177804	0.00309095	8.8e-09
LDL cholesterol (UKB)	rs682178	T	C	0.63218	0.0179011	0.0032396	3.3e-08
LDL cholesterol (UKB)	rs61775180	C	T	0.579632	0.0271211	0.00314974	7.3e-18
LDL cholesterol (UKB)	rs11591147	G	T	0.982591	0.343211	0.0118485	1.7e-184
LDL cholesterol (UKB)	rs472495	G	T	0.351194	-0.0447232	0.00325971	7.7e-43
LDL cholesterol (UKB)	rs11206517	T	G	0.967127	-0.0725016	0.00870462	8.1e-17
LDL cholesterol (UKB)	rs12239737	T	A	0.664955	0.0320384	0.00333615	7.7e-22
LDL cholesterol (UKB)	rs12740374	G	T	0.778374	0.126891	0.00373307	1e-200
LDL cholesterol (UKB)	rs2642438	A	G	0.298268	-0.0255853	0.00338933	4.4e-14
LDL cholesterol (UKB)	rs556107	C	T	0.476169	-0.0348866	0.00311673	4.4e-29
LDL cholesterol (UKB)	rs140798831	T	C	0.342613	0.0316417	0.00327677	4.6e-22
LDL cholesterol (UKB)	rs541041	G	A	0.180466	-0.107352	0.00403881	1.2e-155
LDL cholesterol (UKB)	rs1260326	T	C	0.39659	0.0371212	0.00317121	1.2e-31
LDL cholesterol (UKB)	rs10165668	G	A	0.400491	-0.0186044	0.00317026	4.4e-09
LDL cholesterol (UKB)	rs75331444	G	A	0.934258	0.0869982	0.00627899	1.2e-43
LDL cholesterol (UKB)	rs35206901	A	G	0.81672	0.0353868	0.00401861	1.3e-18
LDL cholesterol (UKB)	rs17499155	T	C	0.908324	0.0358443	0.0054285	4e-11
LDL cholesterol (UKB)	rs17050272	G	A	0.590709	0.0199524	0.00315581	2.6e-10
LDL cholesterol (UKB)	rs11899550	C	T	0.927862	0.0332413	0.00600734	3.1e-08
LDL cholesterol (UKB)	rs2287622	A	G	0.397629	0.019107	0.00317671	1.8e-09
LDL cholesterol (UKB)	rs13076933	T	G	0.741011	0.0225428	0.00356386	2.5e-10
LDL cholesterol (UKB)	rs9834932	A	G	0.911274	0.0361989	0.0054659	3.5e-11
LDL cholesterol (UKB)	rs3732360	C	G	0.807632	0.0200374	0.00494976	5.2e-05
LDL cholesterol (UKB)	rs4860951	A	T	0.617059	-0.040256	0.00361752	9.2e-29
LDL cholesterol (UKB)	rs1458038	C	T	0.708659	0.0229219	0.00343741	2.6e-11
LDL cholesterol (UKB)	rs1229984	T	C	0.0277918	-0.0699165	0.00935873	8e-14
LDL cholesterol (UKB)	rs116734477	C	T	0.958974	0.0555747	0.00786009	1.5e-12
LDL cholesterol (UKB)	rs6453131	T	G	0.625284	-0.0565272	0.00320968	2e-69
LDL cholesterol (UKB)	rs10805894	C	A	0.571355	-0.0206431	0.00315786	6.3e-11
LDL cholesterol (UKB)	rs11241702	A	G	0.455282	-0.0187457	0.00312527	2e-09
LDL cholesterol (UKB)	rs58198139	C	T	0.365586	-0.0283632	0.00322694	1.5e-18
LDL cholesterol (UKB)	rs2066905	G	C	0.54697	0.0194107	0.00312167	5e-10
LDL cholesterol (UKB)	rs192533405	G	A	0.936375	0.0408149	0.00724726	1.8e-08
LDL cholesterol (UKB)	rs80215559	T	C	0.924394	0.0643743	0.00587202	5.8e-28
LDL cholesterol (UKB)	rs13191659	C	G	0.91288	0.03688	0.00558138	3.9e-11
LDL cholesterol (UKB)	rs13217599	T	C	0.911531	0.0363063	0.00555734	6.4e-11
LDL cholesterol (UKB)	rs71559084	G	C	0.910491	0.0332079	0.00542011	9e-10
LDL cholesterol (UKB)	rs3129796	T	G	0.0924674	-0.034815	0.00543997	1.6e-10
LDL cholesterol (UKB)	rs2844795	C	T	0.480288	-0.0216009	0.0031041	3.4e-12
LDL cholesterol (UKB)	rs6920323	T	C	0.847896	-0.0272144	0.00431607	2.9e-10
LDL cholesterol (UKB)	rs72848251	G	A	0.804956	-0.0329426	0.00402012	2.5e-16
LDL cholesterol (UKB)	rs9274488	A	G	0.527391	0.0192306	0.00349646	3.8e-08
LDL cholesterol (UKB)	rs6907508	A	G	0.883942	0.0272223	0.00485236	2e-08
LDL cholesterol (UKB)	rs3822854	A	G	0.598856	-0.0198857	0.00317186	3.6e-10
LDL cholesterol (UKB)	rs12208357	C	T	0.930258	-0.0421949	0.00613078	5.9e-12
LDL cholesterol (UKB)	rs118039278	G	A	0.921416	-0.0539085	0.00579978	1.5e-20
LDL cholesterol (UKB)	rs145885140	G	C	0.830503	-0.0276656	0.00415145	2.7e-11
LDL cholesterol (UKB)	rs2073547	A	G	0.816182	-0.0296107	0.0039896	1.2e-13
LDL cholesterol (UKB)	rs9987289	A	G	0.0908899	-0.0488934	0.00541389	1.7e-19
LDL cholesterol (UKB)	rs117139027	G	A	0.982187	0.0765611	0.0117659	7.7e-11
LDL cholesterol (UKB)	rs2081687	T	C	0.337863	0.022437	0.00328274	8.2e-12
LDL cholesterol (UKB)	rs6995397	A	G	0.758273	-0.0207707	0.00365391	1.3e-08
LDL cholesterol (UKB)	rs2737245	G	T	0.720873	0.0192302	0.00347625	3.2e-08
LDL cholesterol (UKB)	rs28601761	C	G	0.582703	0.0611329	0.00318747	5.5e-82
LDL cholesterol (UKB)	rs10116277	G	T	0.516587	0.0248419	0.00310599	1.3e-15
LDL cholesterol (UKB)	rs2740488	A	C	0.734053	0.022875	0.0035252	8.6e-11
LDL cholesterol (UKB)	rs113224652	G	A	0.895494	0.0289977	0.00513381	1.6e-08
LDL cholesterol (UKB)	rs2519093	C	T	0.815395	-0.0540707	0.0040021	1.4e-41
LDL cholesterol (UKB)	rs33982662	C	A	0.714886	0.0189572	0.00344381	3.7e-08
LDL cholesterol (UKB)	rs4506565	A	T	0.687053	0.02223	0.00334525	3e-11
LDL cholesterol (UKB)	rs1535	A	G	0.652892	0.0294412	0.00326724	2e-19
LDL cholesterol (UKB)	rs145184406	T	A	0.80817	0.022617	0.00397082	1.2e-08
LDL cholesterol (UKB)	rs964184	G	C	0.133036	0.0286517	0.00457594	3.8e-10
LDL cholesterol (UKB)	rs4307732	G	A	0.894387	-0.0544131	0.00507334	7.7e-27
LDL cholesterol (UKB)	rs7968960	C	A	0.343364	-0.0197628	0.00327835	1.7e-09
LDL cholesterol (UKB)	rs597808	A	G	0.484175	-0.030215	0.00312028	3.5e-22
LDL cholesterol (UKB)	rs17630235	G	A	0.591584	0.0253749	0.00316187	1e-15
LDL cholesterol (UKB)	rs2384049	A	G	0.282701	-0.0193916	0.00348587	2.7e-08
LDL cholesterol (UKB)	rs11571836	A	G	0.784746	0.0227096	0.0037863	2e-09
LDL cholesterol (UKB)	rs6602911	C	T	0.641291	-0.0186558	0.00324444	8.9e-09
LDL cholesterol (UKB)	rs261290	T	C	0.34726	0.0255055	0.00327246	6.5e-15
LDL cholesterol (UKB)	rs473224	T	G	0.146107	0.0257552	0.00445953	7.7e-09
LDL cholesterol (UKB)	rs11852760	A	G	0.433194	-0.0205654	0.00314804	6.5e-11
LDL cholesterol (UKB)	rs9972653	G	T	0.598035	0.0203918	0.00317469	1.3e-10
LDL cholesterol (UKB)	rs77303550	C	T	0.807908	0.0425551	0.00395294	5e-27
LDL cholesterol (UKB)	rs55714927	C	T	0.809181	0.0273033	0.00395805	5.3e-12
LDL cholesterol (UKB)	rs241777	C	T	0.513754	0.018326	0.00312331	4.4e-09
LDL cholesterol (UKB)	rs3110609	T	C	0.657732	0.018131	0.00328777	3.5e-08
LDL cholesterol (UKB)	rs1801689	A	C	0.969243	-0.0622335	0.00900125	4.7e-12
LDL cholesterol (UKB)	rs77542162	A	G	0.977464	-0.132943	0.0104901	8.3e-37
LDL cholesterol (UKB)	rs72631343	C	G	0.871121	0.0358283	0.0046413	1.2e-14
LDL cholesterol (UKB)	rs938348	C	T	0.500531	-0.0199908	0.00316655	2.7e-10
LDL cholesterol (UKB)	rs10424477	C	T	0.647518	0.0260333	0.00328838	2.4e-15
LDL cholesterol (UKB)	rs12151108	G	A	0.881232	0.159482	0.00479016	1e-200
LDL cholesterol (UKB)	rs7188	A	C	0.671734	-0.0385669	0.00329882	1.4e-31
LDL cholesterol (UKB)	rs58542926	C	T	0.925193	0.142775	0.00589779	1.8e-129
LDL cholesterol (UKB)	rs188247550	C	T	0.986787	0.16234	0.0141913	2.7e-30
LDL cholesterol (UKB)	rs75916629	A	G	0.974841	0.0656498	0.0103252	2e-10
LDL cholesterol (UKB)	rs62115552	A	G	0.959951	0.0798015	0.00806595	4.4e-23
LDL cholesterol (UKB)	rs118147862	G	A	0.954551	0.361205	0.0076809	1e-200
LDL cholesterol (UKB)	rs147711004	G	A	0.963711	-0.105093	0.00847443	2.6e-35
LDL cholesterol (UKB)	rs148601586	C	G	0.986683	-0.10503	0.0138563	3.5e-14
LDL cholesterol (UKB)	rs7254892	G	A	0.968212	0.350618	0.00885689	1e-200
LDL cholesterol (UKB)	rs118170342	T	C	0.959445	-0.111196	0.00796283	2.6e-44
LDL cholesterol (UKB)	rs181765708	C	T	0.983673	0.189891	0.0127248	2.3e-50
LDL cholesterol (UKB)	rs150262789	C	T	0.983765	0.105079	0.0126503	9.9e-17
LDL cholesterol (UKB)	rs12462111	C	T	0.536024	-0.0278586	0.00315114	9.5e-19
LDL cholesterol (UKB)	rs35081008	C	T	0.850962	0.0311008	0.00437528	1.2e-12
LDL cholesterol (UKB)	rs2618566	G	T	0.339477	0.0241678	0.00328009	1.7e-13
LDL cholesterol (UKB)	rs3746410	A	G	0.795373	0.0261348	0.00385616	1.2e-11
LDL cholesterol (UKB)	rs1006296	T	C	0.754626	0.0202496	0.00362065	2.2e-08
LDL cholesterol (UKB)	rs1883711	G	C	0.968973	-0.0966467	0.00915886	5e-26
LDL cholesterol (UKB)	rs59596298	G	C	0.607314	-0.0191953	0.00318497	1.7e-09
LDL cholesterol (UKB)	rs1800961	C	T	0.96875	0.0600209	0.00893083	1.8e-11
LDL cholesterol (UKB)	rs6567865	C	A	0.600344	0.0221402	0.00224805	6.9e-23
