# Supplementary material for: Association between genetically proxied PCSK9 inhibition and prostate cancer risk: A Mendelian randomisation study
Source: PLoS Med. 2023 Jan 3;20(1):e1003988. doi: 10.1371/journal.pmed.1003988 (PMC9810198; doi:10.1371/journal.pmed.1003988)
Supplement: S4 Table — (XLSX) [file pmed.1003988.s006.xlsx]

## Sheet: S4 Table
S4 Table. PCSK9 liver eQTLs and plasma pQTL used as instrumental variables in secondary MR analyses.
SNP	Exposure Name	Effect Allele	Other Allele	Effect	SE	P
rs11583974	PCSK9 pQTL	A	G	0.125	0.01912	6.256e-11
rs11591147	PCSK9 pQTL	T	G	-0.8924	0.038789	3.985e-117
rs11810371	PCSK9 pQTL	A	G	-0.1194	0.021502	2.809e-08
rs138779133	PCSK9 pQTL	G	A	-0.1431	0.023333	8.624e-10
rs143646411	PCSK9 pQTL	C	T	0.1814	0.032287	1.928e-08
rs17192725	PCSK9 pQTL	A	G	0.0926	0.016413	1.683e-08
rs2479404	PCSK9 pQTL	A	C	-0.0799	0.009857	5.249e-16
rs2479408	PCSK9 pQTL	G	C	-0.0924	0.010929	2.809e-17
rs41297885	PCSK9 pQTL	G	C	-0.1165	0.019647	3.034e-09
rs45613943	PCSK9 pQTL	C	T	-0.1445	0.023943	1.588e-09
rs472495	PCSK9 pQTL	T	G	0.1566	0.008618	8.875e-74
rs4927191	PCSK9 pQTL	C	T	-0.053	0.009405	1.747e-08
rs505151	PCSK9 pQTL	A	G	-0.2025	0.018524	8.136e-28
rs553741	PCSK9 eQTL	C	G	0.359357	0.0692466	6.02154e-07
