# Supplementary material for: Association between genetically proxied PCSK9 inhibition and prostate cancer risk: A Mendelian randomisation study
Source: PLoS Med. 2023 Jan 3;20(1):e1003988. doi: 10.1371/journal.pmed.1003988 (PMC9810198; doi:10.1371/journal.pmed.1003988)
Supplement: S5 Table — (XLSX) [file pmed.1003988.s007.xlsx]

## Sheet: S5 Table
S5 Table. Functional annotations of LDL-c associated genetic variants at the PCSK9 locus.
#Uploaded_variation	Location	Allele	Consequence	IMPACT	SYMBOL	Gene	Feature_type	Feature	BIOTYPE	EXON	INTRON	HGVSc	HGVSp	cDNA_position	CDS_position	Protein_position	Amino_acids	Codons	Existing_variation	DISTANCE	STRAND	FLAGS	SYMBOL_SOURCE	HGNC_ID	MANE_SELECT	MANE_PLUS_CLINICAL	TSL	APPRIS	SIFT	PolyPhen	AF	CLIN_SIG	SOMATIC	PHENO	MOTIF_NAME	MOTIF_POS	HIGH_INF_POS	MOTIF_SCORE_CHANGE	TRANSCRIPTION_FACTORS
rs12409233	1:54970926-54970926	C	downstream_gene_variant	MODIFIER	-	ENSG00000284601	Transcript	ENST00000641226.1	lncRNA	-	-	-	-	-	-	-	-	-	rs12409233	4269	-1	-	-	-	-	-	-	-	-	-	0.0511	-	-	-	-	-	-	-	-
rs12409233	1:54970926-54970926	T	downstream_gene_variant	MODIFIER	-	ENSG00000284601	Transcript	ENST00000641226.1	lncRNA	-	-	-	-	-	-	-	-	-	rs12409233	4269	-1	-	-	-	-	-	-	-	-	-	-	-	-	-	-	-	-	-	-
rs12409233	1:54970926-54970926	C	downstream_gene_variant	MODIFIER	-	ENSG00000284601	Transcript	ENST00000641453.1	lncRNA	-	-	-	-	-	-	-	-	-	rs12409233	4306	-1	-	-	-	-	-	-	-	-	-	0.0511	-	-	-	-	-	-	-	-
rs12409233	1:54970926-54970926	T	downstream_gene_variant	MODIFIER	-	ENSG00000284601	Transcript	ENST00000641453.1	lncRNA	-	-	-	-	-	-	-	-	-	rs12409233	4306	-1	-	-	-	-	-	-	-	-	-	-	-	-	-	-	-	-	-	-
rs12409233	1:54970926-54970926	C	downstream_gene_variant	MODIFIER	-	ENSG00000284601	Transcript	ENST00000641734.1	lncRNA	-	-	-	-	-	-	-	-	-	rs12409233	4269	-1	-	-	-	-	-	-	-	-	-	0.0511	-	-	-	-	-	-	-	-
rs12409233	1:54970926-54970926	T	downstream_gene_variant	MODIFIER	-	ENSG00000284601	Transcript	ENST00000641734.1	lncRNA	-	-	-	-	-	-	-	-	-	rs12409233	4269	-1	-	-	-	-	-	-	-	-	-	-	-	-	-	-	-	-	-	-
rs12409233	1:54970926-54970926	C	downstream_gene_variant	MODIFIER	-	ENSG00000284601	Transcript	ENST00000641973.1	lncRNA	-	-	-	-	-	-	-	-	-	rs12409233	3974	-1	-	-	-	-	-	-	-	-	-	0.0511	-	-	-	-	-	-	-	-
rs12409233	1:54970926-54970926	T	downstream_gene_variant	MODIFIER	-	ENSG00000284601	Transcript	ENST00000641973.1	lncRNA	-	-	-	-	-	-	-	-	-	rs12409233	3974	-1	-	-	-	-	-	-	-	-	-	-	-	-	-	-	-	-	-	-
rs12409233	1:54970926-54970926	C	intron_variant,non_coding_transcript_variant	MODIFIER	-	ENSG00000242396	Transcript	ENST00000689429.1	lncRNA	-	44562	-	-	-	-	-	-	-	rs12409233	-	1	-	-	-	-	-	-	-	-	-	0.0511	-	-	-	-	-	-	-	-
rs12409233	1:54970926-54970926	T	intron_variant,non_coding_transcript_variant	MODIFIER	-	ENSG00000242396	Transcript	ENST00000689429.1	lncRNA	-	44562	-	-	-	-	-	-	-	rs12409233	-	1	-	-	-	-	-	-	-	-	-	-	-	-	-	-	-	-	-	-
rs12409233	1:54970926-54970926	C	regulatory_region_variant	MODIFIER	-	-	RegulatoryFeature	ENSR00000924641	enhancer	-	-	-	-	-	-	-	-	-	rs12409233	-	-	-	-	-	-	-	-	-	-	-	0.0511	-	-	-	-	-	-	-	-
rs12409233	1:54970926-54970926	T	regulatory_region_variant	MODIFIER	-	-	RegulatoryFeature	ENSR00000924641	enhancer	-	-	-	-	-	-	-	-	-	rs12409233	-	-	-	-	-	-	-	-	-	-	-	-	-	-	-	-	-	-	-	-
rs11206498	1:54971431-54971431	G	downstream_gene_variant	MODIFIER	-	ENSG00000284601	Transcript	ENST00000641226.1	lncRNA	-	-	-	-	-	-	-	-	-	rs11206498	3764	-1	-	-	-	-	-	-	-	-	-	0.1713	-	-	-	-	-	-	-	-
rs11206498	1:54971431-54971431	G	downstream_gene_variant	MODIFIER	-	ENSG00000284601	Transcript	ENST00000641453.1	lncRNA	-	-	-	-	-	-	-	-	-	rs11206498	3801	-1	-	-	-	-	-	-	-	-	-	0.1713	-	-	-	-	-	-	-	-
rs11206498	1:54971431-54971431	G	downstream_gene_variant	MODIFIER	-	ENSG00000284601	Transcript	ENST00000641734.1	lncRNA	-	-	-	-	-	-	-	-	-	rs11206498	3764	-1	-	-	-	-	-	-	-	-	-	0.1713	-	-	-	-	-	-	-	-
rs11206498	1:54971431-54971431	G	downstream_gene_variant	MODIFIER	-	ENSG00000284601	Transcript	ENST00000641973.1	lncRNA	-	-	-	-	-	-	-	-	-	rs11206498	3469	-1	-	-	-	-	-	-	-	-	-	0.1713	-	-	-	-	-	-	-	-
rs11206498	1:54971431-54971431	G	intron_variant,non_coding_transcript_variant	MODIFIER	-	ENSG00000242396	Transcript	ENST00000689429.1	lncRNA	-	44562	-	-	-	-	-	-	-	rs11206498	-	1	-	-	-	-	-	-	-	-	-	0.1713	-	-	-	-	-	-	-	-
rs11206498	1:54971431-54971431	G	regulatory_region_variant	MODIFIER	-	-	RegulatoryFeature	ENSR00000924641	enhancer	-	-	-	-	-	-	-	-	-	rs11206498	-	-	-	-	-	-	-	-	-	-	-	0.1713	-	-	-	-	-	-	-	-
rs11206498	1:54971431-54971431	G	TF_binding_site_variant	MODIFIER	-	-	MotifFeature	ENSM00196131492	-	-	-	-	-	-	-	-	-	-	rs11206498	-	-1	-	-	-	-	-	-	-	-	-	0.1713	-	-	-	ENSPFM0566	5	N	-0.031	TEAD4::MAX
rs11206498	1:54971431-54971431	G	TF_binding_site_variant	MODIFIER	-	-	MotifFeature	ENSM00522602646	-	-	-	-	-	-	-	-	-	-	rs11206498	-	-1	-	-	-	-	-	-	-	-	-	0.1713	-	-	-	ENSPFM0597	21	N	0.003	TFAP2C::MAX
rs11206498	1:54971431-54971431	G	TF_binding_site_variant	MODIFIER	-	-	MotifFeature	ENSM00522676245	-	-	-	-	-	-	-	-	-	-	rs11206498	-	-1	-	-	-	-	-	-	-	-	-	0.1713	-	-	-	ENSPFM0402	13	N	0.003	MYBL1::MAX
rs11206498	1:54971431-54971431	G	TF_binding_site_variant	MODIFIER	-	-	MotifFeature	ENSM00195568661	-	-	-	-	-	-	-	-	-	-	rs11206498	-	-1	-	-	-	-	-	-	-	-	-	0.1713	-	-	-	ENSPFM0565	11	N	0.002	TEAD4::MAX
rs11206498	1:54971431-54971431	G	TF_binding_site_variant	MODIFIER	-	-	MotifFeature	ENSM00523467606	-	-	-	-	-	-	-	-	-	-	rs11206498	-	1	-	-	-	-	-	-	-	-	-	0.1713	-	-	-	ENSPFM0401	11	N	-0.039	MYBL1::MAX
rs11206498	1:54971431-54971431	G	TF_binding_site_variant	MODIFIER	-	-	MotifFeature	ENSM00525350867	-	-	-	-	-	-	-	-	-	-	rs11206498	-	-1	-	-	-	-	-	-	-	-	-	0.1713	-	-	-	ENSPFM0240	11	N	0.003	GCM1::MAX
rs11206498	1:54971431-54971431	G	TF_binding_site_variant	MODIFIER	-	-	MotifFeature	ENSM00522224059	-	-	-	-	-	-	-	-	-	-	rs11206498	-	-1	-	-	-	-	-	-	-	-	-	0.1713	-	-	-	ENSPFM0403	14	N	0	MYBL1::MAX
rs890576	1:54987224-54987224	A	intron_variant	MODIFIER	TMEM61	ENSG00000143001	Transcript	ENST00000371268.4	protein_coding	-	44594	-	-	-	-	-	-	-	rs890576	-	1	-	HGNC	HGNC:27296	NM_182532.3	-	1	P1	-	-	-	-	-	-	-	-	-	-	-
rs890576	1:54987224-54987224	C	intron_variant	MODIFIER	TMEM61	ENSG00000143001	Transcript	ENST00000371268.4	protein_coding	-	44594	-	-	-	-	-	-	-	rs890576	-	1	-	HGNC	HGNC:27296	NM_182532.3	-	1	P1	-	-	0.6723	-	-	-	-	-	-	-	-
rs890576	1:54987224-54987224	T	intron_variant	MODIFIER	TMEM61	ENSG00000143001	Transcript	ENST00000371268.4	protein_coding	-	44594	-	-	-	-	-	-	-	rs890576	-	1	-	HGNC	HGNC:27296	NM_182532.3	-	1	P1	-	-	-	-	-	-	-	-	-	-	-
rs890576	1:54987224-54987224	A	intron_variant,non_coding_transcript_variant	MODIFIER	-	ENSG00000233271	Transcript	ENST00000436960.1	lncRNA	-	44562	-	-	-	-	-	-	-	rs890576	-	-1	-	-	-	-	-	2	-	-	-	-	-	-	-	-	-	-	-	-
rs890576	1:54987224-54987224	C	intron_variant,non_coding_transcript_variant	MODIFIER	-	ENSG00000233271	Transcript	ENST00000436960.1	lncRNA	-	44562	-	-	-	-	-	-	-	rs890576	-	-1	-	-	-	-	-	2	-	-	-	0.6723	-	-	-	-	-	-	-	-
rs890576	1:54987224-54987224	T	intron_variant,non_coding_transcript_variant	MODIFIER	-	ENSG00000233271	Transcript	ENST00000436960.1	lncRNA	-	44562	-	-	-	-	-	-	-	rs890576	-	-1	-	-	-	-	-	2	-	-	-	-	-	-	-	-	-	-	-	-
rs17111474	1:55014294-55014294	T	3_prime_UTR_variant	MODIFIER	BSND	ENSG00000162399	Transcript	ENST00000651561.1	protein_coding	44655	-	-	-	6883	-	-	-	-	rs17111474	-	1	-	HGNC	HGNC:16512	NM_057176.3	-	-	P1	-	-	0.3998	-	-	-	-	-	-	-	-
rs146480899	1:55017804-55017804	G	downstream_gene_variant	MODIFIER	BSND	ENSG00000162399	Transcript	ENST00000651561.1	protein_coding	-	-	-	-	-	-	-	-	-	rs146480899	632	1	-	HGNC	HGNC:16512	NM_057176.3	-	-	P1	-	-	0.0054	-	-	-	-	-	-	-	-
rs77875082	1:55019369-55019369	A	downstream_gene_variant	MODIFIER	BSND	ENSG00000162399	Transcript	ENST00000651561.1	protein_coding	-	-	-	-	-	-	-	-	-	rs77875082	2197	1	-	HGNC	HGNC:16512	NM_057176.3	-	-	P1	-	-	0.0078	-	-	-	-	-	-	-	-
rs77875082	1:55019369-55019369	T	downstream_gene_variant	MODIFIER	BSND	ENSG00000162399	Transcript	ENST00000651561.1	protein_coding	-	-	-	-	-	-	-	-	-	rs77875082	2197	1	-	HGNC	HGNC:16512	NM_057176.3	-	-	P1	-	-	-	-	-	-	-	-	-	-	-
rs2495503	1:55020244-55020244	G	downstream_gene_variant	MODIFIER	BSND	ENSG00000162399	Transcript	ENST00000651561.1	protein_coding	-	-	-	-	-	-	-	-	-	rs2495503	3072	1	-	HGNC	HGNC:16512	NM_057176.3	-	-	P1	-	-	0.6332	-	-	-	-	-	-	-	-
rs2495503	1:55020244-55020244	T	downstream_gene_variant	MODIFIER	BSND	ENSG00000162399	Transcript	ENST00000651561.1	protein_coding	-	-	-	-	-	-	-	-	-	rs2495503	3072	1	-	HGNC	HGNC:16512	NM_057176.3	-	-	P1	-	-	-	-	-	-	-	-	-	-	-
rs34232196	1:55023869-55023869	T	intergenic_variant	MODIFIER	-	-	-	-	-	-	-	-	-	-	-	-	-	-	rs34232196	-	-	-	-	-	-	-	-	-	-	-	0.2512	-	-	1	-	-	-	-	-
rs374459115	1:55024295-55024295	A	intergenic_variant	MODIFIER	-	-	-	-	-	-	-	-	-	-	-	-	-	-	rs374459115	-	-	-	-	-	-	-	-	-	-	-	0.0106	-	-	-	-	-	-	-	-
rs28775984	1:55025488-55025488	T	intergenic_variant	MODIFIER	-	-	-	-	-	-	-	-	-	-	-	-	-	-	rs28775984	-	-	-	-	-	-	-	-	-	-	-	0.4589	-	-	-	-	-	-	-	-
rs182491400	1:55027702-55027702	A	intergenic_variant	MODIFIER	-	-	-	-	-	-	-	-	-	-	-	-	-	-	rs182491400	-	-	-	-	-	-	-	-	-	-	-	-	-	-	-	-	-	-	-	-
rs182491400	1:55027702-55027702	T	intergenic_variant	MODIFIER	-	-	-	-	-	-	-	-	-	-	-	-	-	-	rs182491400	-	-	-	-	-	-	-	-	-	-	-	0.011	-	-	-	-	-	-	-	-
rs181331606	1:55027999-55027999	G	intergenic_variant	MODIFIER	-	-	-	-	-	-	-	-	-	-	-	-	-	-	rs181331606	-	-	-	-	-	-	-	-	-	-	-	0.0371	-	-	-	-	-	-	-	-
rs142791622	1:55029217-55029217	A	intergenic_variant	MODIFIER	-	-	-	-	-	-	-	-	-	-	-	-	-	-	rs142791622	-	-	-	-	-	-	-	-	-	-	-	0.0058	-	-	-	-	-	-	-	-
rs142791622	1:55029217-55029217	C	intergenic_variant	MODIFIER	-	-	-	-	-	-	-	-	-	-	-	-	-	-	rs142791622	-	-	-	-	-	-	-	-	-	-	-	-	-	-	-	-	-	-	-	-
rs12739979	1:55030975-55030975	A	intergenic_variant	MODIFIER	-	-	-	-	-	-	-	-	-	-	-	-	-	-	rs12739979	-	-	-	-	-	-	-	-	-	-	-	-	-	-	1	-	-	-	-	-
rs12739979	1:55030975-55030975	T	intergenic_variant	MODIFIER	-	-	-	-	-	-	-	-	-	-	-	-	-	-	rs12739979	-	-	-	-	-	-	-	-	-	-	-	0.2177	-	-	1	-	-	-	-	-
rs114768998	1:55031246-55031246	A	intergenic_variant	MODIFIER	-	-	-	-	-	-	-	-	-	-	-	-	-	-	rs114768998	-	-	-	-	-	-	-	-	-	-	-	0.0459	-	-	-	-	-	-	-	-
rs114768998	1:55031246-55031246	G	intergenic_variant	MODIFIER	-	-	-	-	-	-	-	-	-	-	-	-	-	-	rs114768998	-	-	-	-	-	-	-	-	-	-	-	-	-	-	-	-	-	-	-	-
rs72660548	1:55035305-55035305	G	upstream_gene_variant	MODIFIER	PCSK9	ENSG00000169174	Transcript	ENST00000302118.5	protein_coding	-	-	-	-	-	-	-	-	-	rs72660548	4243	1	-	HGNC	HGNC:20001	NM_174936.4	-	1	P1	-	-	0.0064	-	-	-	-	-	-	-	-
rs72660548	1:55035305-55035305	G	upstream_gene_variant	MODIFIER	PCSK9	ENSG00000169174	Transcript	ENST00000673726.1	nonsense_mediated_decay	-	-	-	-	-	-	-	-	-	rs72660548	4142	1	-	HGNC	HGNC:20001	-	-	-	-	-	-	0.0064	-	-	-	-	-	-	-	-
rs72660548	1:55035305-55035305	G	upstream_gene_variant	MODIFIER	PCSK9	ENSG00000169174	Transcript	ENST00000673903.1	protein_coding	-	-	-	-	-	-	-	-	-	rs72660548	4990	1	-	HGNC	HGNC:20001	-	-	-	-	-	-	0.0064	-	-	-	-	-	-	-	-
rs17111503	1:55037775-55037775	C	upstream_gene_variant	MODIFIER	PCSK9	ENSG00000169174	Transcript	ENST00000302118.5	protein_coding	-	-	-	-	-	-	-	-	-	rs17111503	1773	1	-	HGNC	HGNC:20001	NM_174936.4	-	1	P1	-	-	-	-	-	1	-	-	-	-	-
rs17111503	1:55037775-55037775	G	upstream_gene_variant	MODIFIER	PCSK9	ENSG00000169174	Transcript	ENST00000302118.5	protein_coding	-	-	-	-	-	-	-	-	-	rs17111503	1773	1	-	HGNC	HGNC:20001	NM_174936.4	-	1	P1	-	-	0.2969	-	-	1	-	-	-	-	-
rs17111503	1:55037775-55037775	T	upstream_gene_variant	MODIFIER	PCSK9	ENSG00000169174	Transcript	ENST00000302118.5	protein_coding	-	-	-	-	-	-	-	-	-	rs17111503	1773	1	-	HGNC	HGNC:20001	NM_174936.4	-	1	P1	-	-	-	-	-	1	-	-	-	-	-
rs17111503	1:55037775-55037775	C	upstream_gene_variant	MODIFIER	PCSK9	ENSG00000169174	Transcript	ENST00000673726.1	nonsense_mediated_decay	-	-	-	-	-	-	-	-	-	rs17111503	1672	1	-	HGNC	HGNC:20001	-	-	-	-	-	-	-	-	-	1	-	-	-	-	-
rs17111503	1:55037775-55037775	G	upstream_gene_variant	MODIFIER	PCSK9	ENSG00000169174	Transcript	ENST00000673726.1	nonsense_mediated_decay	-	-	-	-	-	-	-	-	-	rs17111503	1672	1	-	HGNC	HGNC:20001	-	-	-	-	-	-	0.2969	-	-	1	-	-	-	-	-
rs17111503	1:55037775-55037775	T	upstream_gene_variant	MODIFIER	PCSK9	ENSG00000169174	Transcript	ENST00000673726.1	nonsense_mediated_decay	-	-	-	-	-	-	-	-	-	rs17111503	1672	1	-	HGNC	HGNC:20001	-	-	-	-	-	-	-	-	-	1	-	-	-	-	-
rs17111503	1:55037775-55037775	C	upstream_gene_variant	MODIFIER	PCSK9	ENSG00000169174	Transcript	ENST00000673903.1	protein_coding	-	-	-	-	-	-	-	-	-	rs17111503	2520	1	-	HGNC	HGNC:20001	-	-	-	-	-	-	-	-	-	1	-	-	-	-	-
rs17111503	1:55037775-55037775	G	upstream_gene_variant	MODIFIER	PCSK9	ENSG00000169174	Transcript	ENST00000673903.1	protein_coding	-	-	-	-	-	-	-	-	-	rs17111503	2520	1	-	HGNC	HGNC:20001	-	-	-	-	-	-	0.2969	-	-	1	-	-	-	-	-
rs17111503	1:55037775-55037775	T	upstream_gene_variant	MODIFIER	PCSK9	ENSG00000169174	Transcript	ENST00000673903.1	protein_coding	-	-	-	-	-	-	-	-	-	rs17111503	2520	1	-	HGNC	HGNC:20001	-	-	-	-	-	-	-	-	-	1	-	-	-	-	-
rs2479408	1:55038515-55038515	G	upstream_gene_variant	MODIFIER	PCSK9	ENSG00000169174	Transcript	ENST00000302118.5	protein_coding	-	-	-	-	-	-	-	-	-	rs2479408	1033	1	-	HGNC	HGNC:20001	NM_174936.4	-	1	P1	-	-	0.1729	-	-	-	-	-	-	-	-
rs2479408	1:55038515-55038515	G	upstream_gene_variant	MODIFIER	PCSK9	ENSG00000169174	Transcript	ENST00000673726.1	nonsense_mediated_decay	-	-	-	-	-	-	-	-	-	rs2479408	932	1	-	HGNC	HGNC:20001	-	-	-	-	-	-	0.1729	-	-	-	-	-	-	-	-
rs2479408	1:55038515-55038515	G	upstream_gene_variant	MODIFIER	PCSK9	ENSG00000169174	Transcript	ENST00000673903.1	protein_coding	-	-	-	-	-	-	-	-	-	rs2479408	1780	1	-	HGNC	HGNC:20001	-	-	-	-	-	-	0.1729	-	-	-	-	-	-	-	-
rs11591147	1:55039974-55039974	A	missense_variant	MODERATE	PCSK9	ENSG00000169174	Transcript	ENST00000302118.5	protein_coding	44896	-	-	-	427	137	46	R/H	cGt/cAt	rs11591147,CM061163,COSV56162404	-	1	-	HGNC	HGNC:20001	NM_174936.4	-	1	P1	tolerated(0.14)	benign(0.288)	-	-	0,0,1	1,1,1	-	-	-	-	-
rs11591147	1:55039974-55039974	T	missense_variant	MODERATE	PCSK9	ENSG00000169174	Transcript	ENST00000302118.5	protein_coding	44896	-	-	-	427	137	46	R/L	cGt/cTt	rs11591147,CM061163,COSV56162404	-	1	-	HGNC	HGNC:20001	NM_174936.4	-	1	P1	tolerated(0.33)	benign(0.001)	0.0064	benign,association,pathogenic,benign/likely_benign	0,0,1	1,1,1	-	-	-	-	-
rs11591147	1:55039974-55039974	A	upstream_gene_variant	MODIFIER	PCSK9	ENSG00000169174	Transcript	ENST00000673662.1	processed_transcript	-	-	-	-	-	-	-	-	-	rs11591147,CM061163,COSV56162404	3992	1	-	HGNC	HGNC:20001	-	-	-	-	-	-	-	-	0,0,1	1,1,1	-	-	-	-	-
rs11591147	1:55039974-55039974	T	upstream_gene_variant	MODIFIER	PCSK9	ENSG00000169174	Transcript	ENST00000673662.1	processed_transcript	-	-	-	-	-	-	-	-	-	rs11591147,CM061163,COSV56162404	3992	1	-	HGNC	HGNC:20001	-	-	-	-	-	-	0.0064	benign,association,pathogenic,benign/likely_benign	0,0,1	1,1,1	-	-	-	-	-
rs11591147	1:55039974-55039974	A	missense_variant,NMD_transcript_variant	MODERATE	PCSK9	ENSG00000169174	Transcript	ENST00000673726.1	nonsense_mediated_decay	44713	-	-	-	528	137	46	R/H	cGt/cAt	rs11591147,CM061163,COSV56162404	-	1	-	HGNC	HGNC:20001	-	-	-	-	tolerated_low_confidence(0.15)	possibly_damaging(0.707)	-	-	0,0,1	1,1,1	-	-	-	-	-
rs11591147	1:55039974-55039974	T	missense_variant,NMD_transcript_variant	MODERATE	PCSK9	ENSG00000169174	Transcript	ENST00000673726.1	nonsense_mediated_decay	44713	-	-	-	528	137	46	R/L	cGt/cTt	rs11591147,CM061163,COSV56162404	-	1	-	HGNC	HGNC:20001	-	-	-	-	tolerated_low_confidence(0.35)	benign(0.013)	0.0064	benign,association,pathogenic,benign/likely_benign	0,0,1	1,1,1	-	-	-	-	-
rs11591147	1:55039974-55039974	A	upstream_gene_variant	MODIFIER	PCSK9	ENSG00000169174	Transcript	ENST00000673903.1	protein_coding	-	-	-	-	-	-	-	-	-	rs11591147,CM061163,COSV56162404	321	1	-	HGNC	HGNC:20001	-	-	-	-	-	-	-	-	0,0,1	1,1,1	-	-	-	-	-
rs11591147	1:55039974-55039974	T	upstream_gene_variant	MODIFIER	PCSK9	ENSG00000169174	Transcript	ENST00000673903.1	protein_coding	-	-	-	-	-	-	-	-	-	rs11591147,CM061163,COSV56162404	321	1	-	HGNC	HGNC:20001	-	-	-	-	-	-	0.0064	benign,association,pathogenic,benign/likely_benign	0,0,1	1,1,1	-	-	-	-	-
rs11591147	1:55039974-55039974	A	regulatory_region_variant	MODIFIER	-	-	RegulatoryFeature	ENSR00000358260	promoter	-	-	-	-	-	-	-	-	-	rs11591147,CM061163,COSV56162404	-	-	-	-	-	-	-	-	-	-	-	-	-	0,0,1	1,1,1	-	-	-	-	-
rs11591147	1:55039974-55039974	T	regulatory_region_variant	MODIFIER	-	-	RegulatoryFeature	ENSR00000358260	promoter	-	-	-	-	-	-	-	-	-	rs11591147,CM061163,COSV56162404	-	-	-	-	-	-	-	-	-	-	-	0.0064	benign,association,pathogenic,benign/likely_benign	0,0,1	1,1,1	-	-	-	-	-
rs41294821	1:55047510-55047510	T	intron_variant	MODIFIER	PCSK9	ENSG00000169174	Transcript	ENST00000302118.5	protein_coding	-	44868	-	-	-	-	-	-	-	rs41294821	-	1	-	HGNC	HGNC:20001	NM_174936.4	-	1	P1	-	-	0.0336	-	-	-	-	-	-	-	-
rs41294821	1:55047510-55047510	T	upstream_gene_variant	MODIFIER	PCSK9	ENSG00000169174	Transcript	ENST00000490692.1	retained_intron	-	-	-	-	-	-	-	-	-	rs41294821	3424	1	-	HGNC	HGNC:20001	-	-	2	-	-	-	0.0336	-	-	-	-	-	-	-	-
rs41294821	1:55047510-55047510	T	downstream_gene_variant	MODIFIER	PCSK9	ENSG00000169174	Transcript	ENST00000673662.1	processed_transcript	-	-	-	-	-	-	-	-	-	rs41294821	178	1	-	HGNC	HGNC:20001	-	-	-	-	-	-	0.0336	-	-	-	-	-	-	-	-
rs41294821	1:55047510-55047510	T	intron_variant,NMD_transcript_variant	MODIFIER	PCSK9	ENSG00000169174	Transcript	ENST00000673726.1	nonsense_mediated_decay	-	44684	-	-	-	-	-	-	-	rs41294821	-	1	-	HGNC	HGNC:20001	-	-	-	-	-	-	0.0336	-	-	-	-	-	-	-	-
rs41294821	1:55047510-55047510	T	intron_variant	MODIFIER	PCSK9	ENSG00000169174	Transcript	ENST00000673903.1	protein_coding	-	44868	-	-	-	-	-	-	-	rs41294821	-	1	-	HGNC	HGNC:20001	-	-	-	-	-	-	0.0336	-	-	-	-	-	-	-	-
rs41294825	1:55053395-55053395	T	intron_variant	MODIFIER	PCSK9	ENSG00000169174	Transcript	ENST00000302118.5	protein_coding	-	44870	-	-	-	-	-	-	-	rs41294825	-	1	-	HGNC	HGNC:20001	NM_174936.4	-	1	P1	-	-	0.0929	-	-	-	-	-	-	-	-
rs41294825	1:55053395-55053395	T	intron_variant,non_coding_transcript_variant	MODIFIER	PCSK9	ENSG00000169174	Transcript	ENST00000490692.1	retained_intron	-	44744	-	-	-	-	-	-	-	rs41294825	-	1	-	HGNC	HGNC:20001	-	-	2	-	-	-	0.0929	-	-	-	-	-	-	-	-
rs41294825	1:55053395-55053395	T	downstream_gene_variant	MODIFIER	PCSK9	ENSG00000169174	Transcript	ENST00000673726.1	nonsense_mediated_decay	-	-	-	-	-	-	-	-	-	rs41294825	701	1	-	HGNC	HGNC:20001	-	-	-	-	-	-	0.0929	-	-	-	-	-	-	-	-
rs41294825	1:55053395-55053395	T	intron_variant	MODIFIER	PCSK9	ENSG00000169174	Transcript	ENST00000673903.1	protein_coding	-	44870	-	-	-	-	-	-	-	rs41294825	-	1	-	HGNC	HGNC:20001	-	-	-	-	-	-	0.0929	-	-	-	-	-	-	-	-
rs41294825	1:55053395-55053395	T	upstream_gene_variant	MODIFIER	PCSK9	ENSG00000169174	Transcript	ENST00000673913.1	nonsense_mediated_decay	-	-	-	-	-	-	-	-	-	rs41294825	4721	1	cds_start_NF	HGNC	HGNC:20001	-	-	-	-	-	-	0.0929	-	-	-	-	-	-	-	-
rs41294825	1:55053395-55053395	T	regulatory_region_variant	MODIFIER	-	-	RegulatoryFeature	ENSR00000358267	enhancer	-	-	-	-	-	-	-	-	-	rs41294825	-	-	-	-	-	-	-	-	-	-	-	0.0929	-	-	-	-	-	-	-	-
rs693668	1:55055436-55055436	A	intron_variant	MODIFIER	PCSK9	ENSG00000169174	Transcript	ENST00000302118.5	protein_coding	-	44870	-	-	-	-	-	-	-	rs693668	-	1	-	HGNC	HGNC:20001	NM_174936.4	-	1	P1	-	-	0.5799	-	-	1	-	-	-	-	-
rs693668	1:55055436-55055436	C	intron_variant	MODIFIER	PCSK9	ENSG00000169174	Transcript	ENST00000302118.5	protein_coding	-	44870	-	-	-	-	-	-	-	rs693668	-	1	-	HGNC	HGNC:20001	NM_174936.4	-	1	P1	-	-	-	-	-	1	-	-	-	-	-
rs693668	1:55055436-55055436	A	intron_variant,non_coding_transcript_variant	MODIFIER	PCSK9	ENSG00000169174	Transcript	ENST00000490692.1	retained_intron	-	44744	-	-	-	-	-	-	-	rs693668	-	1	-	HGNC	HGNC:20001	-	-	2	-	-	-	0.5799	-	-	1	-	-	-	-	-
rs693668	1:55055436-55055436	C	intron_variant,non_coding_transcript_variant	MODIFIER	PCSK9	ENSG00000169174	Transcript	ENST00000490692.1	retained_intron	-	44744	-	-	-	-	-	-	-	rs693668	-	1	-	HGNC	HGNC:20001	-	-	2	-	-	-	-	-	-	1	-	-	-	-	-
rs693668	1:55055436-55055436	A	downstream_gene_variant	MODIFIER	PCSK9	ENSG00000169174	Transcript	ENST00000673726.1	nonsense_mediated_decay	-	-	-	-	-	-	-	-	-	rs693668	2742	1	-	HGNC	HGNC:20001	-	-	-	-	-	-	0.5799	-	-	1	-	-	-	-	-
rs693668	1:55055436-55055436	C	downstream_gene_variant	MODIFIER	PCSK9	ENSG00000169174	Transcript	ENST00000673726.1	nonsense_mediated_decay	-	-	-	-	-	-	-	-	-	rs693668	2742	1	-	HGNC	HGNC:20001	-	-	-	-	-	-	-	-	-	1	-	-	-	-	-
rs693668	1:55055436-55055436	A	intron_variant	MODIFIER	PCSK9	ENSG00000169174	Transcript	ENST00000673903.1	protein_coding	-	44870	-	-	-	-	-	-	-	rs693668	-	1	-	HGNC	HGNC:20001	-	-	-	-	-	-	0.5799	-	-	1	-	-	-	-	-
rs693668	1:55055436-55055436	C	intron_variant	MODIFIER	PCSK9	ENSG00000169174	Transcript	ENST00000673903.1	protein_coding	-	44870	-	-	-	-	-	-	-	rs693668	-	1	-	HGNC	HGNC:20001	-	-	-	-	-	-	-	-	-	1	-	-	-	-	-
rs693668	1:55055436-55055436	A	upstream_gene_variant	MODIFIER	PCSK9	ENSG00000169174	Transcript	ENST00000673913.1	nonsense_mediated_decay	-	-	-	-	-	-	-	-	-	rs693668	2680	1	cds_start_NF	HGNC	HGNC:20001	-	-	-	-	-	-	0.5799	-	-	1	-	-	-	-	-
rs693668	1:55055436-55055436	C	upstream_gene_variant	MODIFIER	PCSK9	ENSG00000169174	Transcript	ENST00000673913.1	nonsense_mediated_decay	-	-	-	-	-	-	-	-	-	rs693668	2680	1	cds_start_NF	HGNC	HGNC:20001	-	-	-	-	-	-	-	-	-	1	-	-	-	-	-
rs693668	1:55055436-55055436	A	regulatory_region_variant	MODIFIER	-	-	RegulatoryFeature	ENSR00000924653	enhancer	-	-	-	-	-	-	-	-	-	rs693668	-	-	-	-	-	-	-	-	-	-	-	0.5799	-	-	1	-	-	-	-	-
rs693668	1:55055436-55055436	C	regulatory_region_variant	MODIFIER	-	-	RegulatoryFeature	ENSR00000924653	enhancer	-	-	-	-	-	-	-	-	-	rs693668	-	-	-	-	-	-	-	-	-	-	-	-	-	-	1	-	-	-	-	-
rs7525503	1:55056885-55056885	A	intron_variant	MODIFIER	PCSK9	ENSG00000169174	Transcript	ENST00000302118.5	protein_coding	-	44871	-	-	-	-	-	-	-	rs7525503	-	1	-	HGNC	HGNC:20001	NM_174936.4	-	1	P1	-	-	-	-	-	-	-	-	-	-	-
rs7525503	1:55056885-55056885	C	intron_variant	MODIFIER	PCSK9	ENSG00000169174	Transcript	ENST00000302118.5	protein_coding	-	44871	-	-	-	-	-	-	-	rs7525503	-	1	-	HGNC	HGNC:20001	NM_174936.4	-	1	P1	-	-	-	-	-	-	-	-	-	-	-
rs7525503	1:55056885-55056885	T	intron_variant	MODIFIER	PCSK9	ENSG00000169174	Transcript	ENST00000302118.5	protein_coding	-	44871	-	-	-	-	-	-	-	rs7525503	-	1	-	HGNC	HGNC:20001	NM_174936.4	-	1	P1	-	-	0.1298	-	-	-	-	-	-	-	-
rs7525503	1:55056885-55056885	A	intron_variant,non_coding_transcript_variant	MODIFIER	PCSK9	ENSG00000169174	Transcript	ENST00000490692.1	retained_intron	-	44745	-	-	-	-	-	-	-	rs7525503	-	1	-	HGNC	HGNC:20001	-	-	2	-	-	-	-	-	-	-	-	-	-	-	-
rs7525503	1:55056885-55056885	C	intron_variant,non_coding_transcript_variant	MODIFIER	PCSK9	ENSG00000169174	Transcript	ENST00000490692.1	retained_intron	-	44745	-	-	-	-	-	-	-	rs7525503	-	1	-	HGNC	HGNC:20001	-	-	2	-	-	-	-	-	-	-	-	-	-	-	-
rs7525503	1:55056885-55056885	T	intron_variant,non_coding_transcript_variant	MODIFIER	PCSK9	ENSG00000169174	Transcript	ENST00000490692.1	retained_intron	-	44745	-	-	-	-	-	-	-	rs7525503	-	1	-	HGNC	HGNC:20001	-	-	2	-	-	-	0.1298	-	-	-	-	-	-	-	-
rs7525503	1:55056885-55056885	A	downstream_gene_variant	MODIFIER	PCSK9	ENSG00000169174	Transcript	ENST00000673726.1	nonsense_mediated_decay	-	-	-	-	-	-	-	-	-	rs7525503	4191	1	-	HGNC	HGNC:20001	-	-	-	-	-	-	-	-	-	-	-	-	-	-	-
rs7525503	1:55056885-55056885	C	downstream_gene_variant	MODIFIER	PCSK9	ENSG00000169174	Transcript	ENST00000673726.1	nonsense_mediated_decay	-	-	-	-	-	-	-	-	-	rs7525503	4191	1	-	HGNC	HGNC:20001	-	-	-	-	-	-	-	-	-	-	-	-	-	-	-
rs7525503	1:55056885-55056885	T	downstream_gene_variant	MODIFIER	PCSK9	ENSG00000169174	Transcript	ENST00000673726.1	nonsense_mediated_decay	-	-	-	-	-	-	-	-	-	rs7525503	4191	1	-	HGNC	HGNC:20001	-	-	-	-	-	-	0.1298	-	-	-	-	-	-	-	-
rs7525503	1:55056885-55056885	A	intron_variant	MODIFIER	PCSK9	ENSG00000169174	Transcript	ENST00000673903.1	protein_coding	-	44871	-	-	-	-	-	-	-	rs7525503	-	1	-	HGNC	HGNC:20001	-	-	-	-	-	-	-	-	-	-	-	-	-	-	-
rs7525503	1:55056885-55056885	C	intron_variant	MODIFIER	PCSK9	ENSG00000169174	Transcript	ENST00000673903.1	protein_coding	-	44871	-	-	-	-	-	-	-	rs7525503	-	1	-	HGNC	HGNC:20001	-	-	-	-	-	-	-	-	-	-	-	-	-	-	-
rs7525503	1:55056885-55056885	T	intron_variant	MODIFIER	PCSK9	ENSG00000169174	Transcript	ENST00000673903.1	protein_coding	-	44871	-	-	-	-	-	-	-	rs7525503	-	1	-	HGNC	HGNC:20001	-	-	-	-	-	-	0.1298	-	-	-	-	-	-	-	-
rs7525503	1:55056885-55056885	A	upstream_gene_variant	MODIFIER	PCSK9	ENSG00000169174	Transcript	ENST00000673913.1	nonsense_mediated_decay	-	-	-	-	-	-	-	-	-	rs7525503	1231	1	cds_start_NF	HGNC	HGNC:20001	-	-	-	-	-	-	-	-	-	-	-	-	-	-	-
rs7525503	1:55056885-55056885	C	upstream_gene_variant	MODIFIER	PCSK9	ENSG00000169174	Transcript	ENST00000673913.1	nonsense_mediated_decay	-	-	-	-	-	-	-	-	-	rs7525503	1231	1	cds_start_NF	HGNC	HGNC:20001	-	-	-	-	-	-	-	-	-	-	-	-	-	-	-
rs7525503	1:55056885-55056885	T	upstream_gene_variant	MODIFIER	PCSK9	ENSG00000169174	Transcript	ENST00000673913.1	nonsense_mediated_decay	-	-	-	-	-	-	-	-	-	rs7525503	1231	1	cds_start_NF	HGNC	HGNC:20001	-	-	-	-	-	-	0.1298	-	-	-	-	-	-	-	-
rs11206517	1:55060755-55060755	C	intron_variant	MODIFIER	PCSK9	ENSG00000169174	Transcript	ENST00000302118.5	protein_coding	-	44875	-	-	-	-	-	-	-	rs11206517	-	1	-	HGNC	HGNC:20001	NM_174936.4	-	1	P1	-	-	-	-	-	1	-	-	-	-	-
rs11206517	1:55060755-55060755	G	intron_variant	MODIFIER	PCSK9	ENSG00000169174	Transcript	ENST00000302118.5	protein_coding	-	44875	-	-	-	-	-	-	-	rs11206517	-	1	-	HGNC	HGNC:20001	NM_174936.4	-	1	P1	-	-	0.0803	-	-	1	-	-	-	-	-
rs11206517	1:55060755-55060755	C	intron_variant,non_coding_transcript_variant	MODIFIER	PCSK9	ENSG00000169174	Transcript	ENST00000490692.1	retained_intron	-	44748	-	-	-	-	-	-	-	rs11206517	-	1	-	HGNC	HGNC:20001	-	-	2	-	-	-	-	-	-	1	-	-	-	-	-
rs11206517	1:55060755-55060755	G	intron_variant,non_coding_transcript_variant	MODIFIER	PCSK9	ENSG00000169174	Transcript	ENST00000490692.1	retained_intron	-	44748	-	-	-	-	-	-	-	rs11206517	-	1	-	HGNC	HGNC:20001	-	-	2	-	-	-	0.0803	-	-	1	-	-	-	-	-
rs11206517	1:55060755-55060755	C	intron_variant	MODIFIER	PCSK9	ENSG00000169174	Transcript	ENST00000673903.1	protein_coding	-	44875	-	-	-	-	-	-	-	rs11206517	-	1	-	HGNC	HGNC:20001	-	-	-	-	-	-	-	-	-	1	-	-	-	-	-
rs11206517	1:55060755-55060755	G	intron_variant	MODIFIER	PCSK9	ENSG00000169174	Transcript	ENST00000673903.1	protein_coding	-	44875	-	-	-	-	-	-	-	rs11206517	-	1	-	HGNC	HGNC:20001	-	-	-	-	-	-	0.0803	-	-	1	-	-	-	-	-
rs11206517	1:55060755-55060755	C	intron_variant,NMD_transcript_variant	MODIFIER	PCSK9	ENSG00000169174	Transcript	ENST00000673913.1	nonsense_mediated_decay	-	44654	-	-	-	-	-	-	-	rs11206517	-	1	cds_start_NF	HGNC	HGNC:20001	-	-	-	-	-	-	-	-	-	1	-	-	-	-	-
rs11206517	1:55060755-55060755	G	intron_variant,NMD_transcript_variant	MODIFIER	PCSK9	ENSG00000169174	Transcript	ENST00000673913.1	nonsense_mediated_decay	-	44654	-	-	-	-	-	-	-	rs11206517	-	1	cds_start_NF	HGNC	HGNC:20001	-	-	-	-	-	-	0.0803	-	-	1	-	-	-	-	-
rs11206517	1:55060755-55060755	C	regulatory_region_variant	MODIFIER	-	-	RegulatoryFeature	ENSR00001168309	open_chromatin_region	-	-	-	-	-	-	-	-	-	rs11206517	-	-	-	-	-	-	-	-	-	-	-	-	-	-	1	-	-	-	-	-
rs11206517	1:55060755-55060755	G	regulatory_region_variant	MODIFIER	-	-	RegulatoryFeature	ENSR00001168309	open_chromatin_region	-	-	-	-	-	-	-	-	-	rs11206517	-	-	-	-	-	-	-	-	-	-	-	0.0803	-	-	1	-	-	-	-	-
rs41297885	1:55061167-55061167	G	intron_variant	MODIFIER	PCSK9	ENSG00000169174	Transcript	ENST00000302118.5	protein_coding	-	44875	-	-	-	-	-	-	-	rs41297885	-	1	-	HGNC	HGNC:20001	NM_174936.4	-	1	P1	-	-	0.0238	-	-	-	-	-	-	-	-
rs41297885	1:55061167-55061167	G	intron_variant,non_coding_transcript_variant	MODIFIER	PCSK9	ENSG00000169174	Transcript	ENST00000490692.1	retained_intron	-	44748	-	-	-	-	-	-	-	rs41297885	-	1	-	HGNC	HGNC:20001	-	-	2	-	-	-	0.0238	-	-	-	-	-	-	-	-
rs41297885	1:55061167-55061167	G	intron_variant	MODIFIER	PCSK9	ENSG00000169174	Transcript	ENST00000673903.1	protein_coding	-	44875	-	-	-	-	-	-	-	rs41297885	-	1	-	HGNC	HGNC:20001	-	-	-	-	-	-	0.0238	-	-	-	-	-	-	-	-
rs41297885	1:55061167-55061167	G	intron_variant,NMD_transcript_variant	MODIFIER	PCSK9	ENSG00000169174	Transcript	ENST00000673913.1	nonsense_mediated_decay	-	44654	-	-	-	-	-	-	-	rs41297885	-	1	cds_start_NF	HGNC	HGNC:20001	-	-	-	-	-	-	0.0238	-	-	-	-	-	-	-	-
rs28385715	1:55066469-55066469	G	3_prime_UTR_variant	MODIFIER	USP24	ENSG00000162402	Transcript	ENST00000294383.7	protein_coding	68/68	-	-	-	10690	-	-	-	-	rs28385715	-	-1	-	HGNC	HGNC:12623	NM_015306.3	-	5	P1	-	-	0.0112	-	-	-	-	-	-	-	-
rs28385715	1:55066469-55066469	G	downstream_gene_variant	MODIFIER	PCSK9	ENSG00000169174	Transcript	ENST00000302118.5	protein_coding	-	-	-	-	-	-	-	-	-	rs28385715	1617	1	-	HGNC	HGNC:20001	NM_174936.4	-	1	P1	-	-	0.0112	-	-	-	-	-	-	-	-
rs28385715	1:55066469-55066469	G	downstream_gene_variant	MODIFIER	USP24	ENSG00000162402	Transcript	ENST00000484447.5	protein_coding	-	-	-	-	-	-	-	-	-	rs28385715	4804	-1	cds_start_NF	HGNC	HGNC:12623	-	-	3	-	-	-	0.0112	-	-	-	-	-	-	-	-
rs28385715	1:55066469-55066469	G	downstream_gene_variant	MODIFIER	PCSK9	ENSG00000169174	Transcript	ENST00000490692.1	retained_intron	-	-	-	-	-	-	-	-	-	rs28385715	1619	1	-	HGNC	HGNC:20001	-	-	2	-	-	-	0.0112	-	-	-	-	-	-	-	-
rs28385715	1:55066469-55066469	G	downstream_gene_variant	MODIFIER	PCSK9	ENSG00000169174	Transcript	ENST00000673903.1	protein_coding	-	-	-	-	-	-	-	-	-	rs28385715	1672	1	-	HGNC	HGNC:20001	-	-	-	-	-	-	0.0112	-	-	-	-	-	-	-	-
rs28385715	1:55066469-55066469	G	downstream_gene_variant	MODIFIER	PCSK9	ENSG00000169174	Transcript	ENST00000673913.1	nonsense_mediated_decay	-	-	-	-	-	-	-	-	-	rs28385715	2941	1	cds_start_NF	HGNC	HGNC:20001	-	-	-	-	-	-	0.0112	-	-	-	-	-	-	-	-
rs12031153	1:55135666-55135666	A	intron_variant	MODIFIER	USP24	ENSG00000162402	Transcript	ENST00000294383.7	protein_coding	-	28/67	-	-	-	-	-	-	-	rs12031153	-	-1	-	HGNC	HGNC:12623	NM_015306.3	-	5	P1	-	-	0.1224	-	-	-	-	-	-	-	-
rs12031153	1:55135666-55135666	C	intron_variant	MODIFIER	USP24	ENSG00000162402	Transcript	ENST00000294383.7	protein_coding	-	28/67	-	-	-	-	-	-	-	rs12031153	-	-1	-	HGNC	HGNC:12623	NM_015306.3	-	5	P1	-	-	-	-	-	-	-	-	-	-	-
rs55817205	1:55143383-55143383	A	intron_variant	MODIFIER	USP24	ENSG00000162402	Transcript	ENST00000294383.7	protein_coding	-	21/67	-	-	-	-	-	-	-	rs55817205	-	-1	-	HGNC	HGNC:12623	NM_015306.3	-	5	P1	-	-	0.0034	-	-	-	-	-	-	-	-
rs55817205	1:55143383-55143383	T	intron_variant	MODIFIER	USP24	ENSG00000162402	Transcript	ENST00000294383.7	protein_coding	-	21/67	-	-	-	-	-	-	-	rs55817205	-	-1	-	HGNC	HGNC:12623	NM_015306.3	-	5	P1	-	-	-	-	-	-	-	-	-	-	-
rs55817205	1:55143383-55143383	A	downstream_gene_variant	MODIFIER	USP24	ENSG00000162402	Transcript	ENST00000634589.1	nonsense_mediated_decay	-	-	-	-	-	-	-	-	-	rs55817205	4266	-1	cds_start_NF	HGNC	HGNC:12623	-	-	5	-	-	-	0.0034	-	-	-	-	-	-	-	-
rs55817205	1:55143383-55143383	T	downstream_gene_variant	MODIFIER	USP24	ENSG00000162402	Transcript	ENST00000634589.1	nonsense_mediated_decay	-	-	-	-	-	-	-	-	-	rs55817205	4266	-1	cds_start_NF	HGNC	HGNC:12623	-	-	5	-	-	-	-	-	-	-	-	-	-	-	-
