# Supplementary material for: Association between genetically proxied PCSK9 inhibition and prostate cancer risk: A Mendelian randomisation study
Source: PLoS Med. 2023 Jan 3;20(1):e1003988. doi: 10.1371/journal.pmed.1003988 (PMC9810198; doi:10.1371/journal.pmed.1003988)
Supplement: S6 Table — Estimates are effects equivalent to 1 SD reduction in LDL-c levels. (XLSX) [file pmed.1003988.s008.xlsx]

## Sheet: S6 Table
S6 Table. Results from Mendelian randomization investigating the associations between genetically proxied inhibition of drug targets, reduction of LDLR levels of LDL cholesterol levels and the risk of prostate cancer.
Estimates are effects equivalent to 1 standard deviation reduction in LDL cholesterol levels.
exposure	outcome	method	ld_adjust	nsnp	OR	95% CI lower	95% CI higher	pval	F
PCSK9 (GLGC)	Total Prostate Cancer	Inverse variance weighted	yes	28	0.852703	0.75641	0.961253	0.00915053	511.064
NPC1L1 (GLGC)	Total Prostate Cancer	Inverse variance weighted	yes	4	1.33712	0.874427	2.04466	0.180005	251.52
HMGCR (GLGC)	Total Prostate Cancer	Inverse variance weighted	yes	13	0.834201	0.615101	1.13134	0.243556	285.665
LDLR (GLGC)	Total Prostate Cancer	Inverse variance weighted	yes	36	1.03539	0.957276	1.11987	0.384869	629.702
LDL cholesterol (GLGC)	Total Prostate Cancer	MR Egger	no	424	0.934632	0.848527	1.02948	0.171133	221.451
LDL cholesterol (GLGC)	Total Prostate Cancer	Weighted median	no	424	0.944984	0.877556	1.01759	0.134071	221.451
LDL cholesterol (GLGC)	Total Prostate Cancer	Inverse variance weighted	no	424	0.945361	0.884894	1.00996	0.0956872	221.451
LDL cholesterol (GLGC)	Total Prostate Cancer	Weighted mode	no	424	1.02048	0.953951	1.09164	0.555962	221.451
PCSK9 (UKB)	Total Prostate Cancer	Inverse variance weighted	yes	8	0.783647	0.65334	0.939944	0.0086014	197.558
NPC1L1 (UKB)	Total Prostate Cancer	Wald ratio	no	1	1.2585	0.623412	2.54055	0.521192	55.004
HMGCR (UKB)	Total Prostate Cancer	Inverse variance weighted	yes	3	0.776077	0.586755	1.02648	0.0756034	135.937
LDLR (UKB)	Total Prostate Cancer	Inverse variance weighted	yes	15	1.06497	0.920371	1.23229	0.397847	159.959
LDL cholesterol (UKB)	Total Prostate Cancer	MR Egger	no	104	0.995665	0.911877	1.08715	0.923023	146.093
LDL cholesterol (UKB)	Total Prostate Cancer	Weighted median	no	104	0.992397	0.92713	1.06226	0.825972	146.093
LDL cholesterol (UKB)	Total Prostate Cancer	Inverse variance weighted	no	104	0.949784	0.893139	1.01002	0.100555	146.093
LDL cholesterol (UKB)	Total Prostate Cancer	Weighted mode	no	104	1.01152	0.956903	1.06926	0.686675	146.093
PCSK9 (GLGC)	Early Onset Prostate Cancer	Inverse variance weighted	yes	27	0.700394	0.515959	0.950758	0.0223809	510.251
PCSK9 (GLGC)	Advanced Prostate Cancer	Inverse variance weighted	yes	27	0.912069	0.742202	1.12081	0.381397	510.251
PCSK9 (UKB)	Early Onset Prostate Cancer	Inverse variance weighted	yes	8	0.552613	0.371366	0.82232	0.00344827	197.558
PCSK9 (UKB)	Advanced Prostate Cancer	Inverse variance weighted	yes	8	0.894409	0.646296	1.23777	0.500829	197.558
