# Supplementary material for: Association between genetically proxied PCSK9 inhibition and prostate cancer risk: A Mendelian randomisation study
Source: PLoS Med. 2023 Jan 3;20(1):e1003988. doi: 10.1371/journal.pmed.1003988 (PMC9810198; doi:10.1371/journal.pmed.1003988)
Supplement: S7 Table — These analyses were performed using genetic instruments identified from the Global Lipids Genetics Consortium. (XLSX) [file pmed.1003988.s009.xlsx]

## Sheet: S7 Table
S7 Table. Results from sensitivity tests on the PCSK9 drug target Mendelian randomization on total prostate cancer risk.
These analyses were performed using genetic instruments identified from the Global Lipids Genetics Consortium (GLGC).
Table S6A. Leave-one-out analysis for the association between genetically proxied inhibition of PCSK9 and risk of total prostate cancer.
Exposure	Outcome	SNP	nsnp	OR	95% CI lower	95% CI higher	pval	F
PCSK9 (GLGC)	Total Prostate Cancer	rs11206498	27	0.853845	0.756409	0.963833	0.010592	528.167
PCSK9 (GLGC)	Total Prostate Cancer	rs11206517	27	0.83866	0.743599	0.945873	0.00414905	508.754
PCSK9 (GLGC)	Total Prostate Cancer	rs114768998	27	0.855281	0.758592	0.964294	0.0106484	528.004
PCSK9 (GLGC)	Total Prostate Cancer	rs11591147	27	0.798023	0.668461	0.952697	0.0125563	293.375
PCSK9 (GLGC)	Total Prostate Cancer	rs12031153	27	0.84959	0.753459	0.957986	0.00779998	526.601
PCSK9 (GLGC)	Total Prostate Cancer	rs12409233	27	0.854215	0.757529	0.963243	0.0101389	526.832
PCSK9 (GLGC)	Total Prostate Cancer	rs12739979	27	0.852121	0.754406	0.962494	0.0100192	521.747
PCSK9 (GLGC)	Total Prostate Cancer	rs142791622	27	0.852363	0.754365	0.963093	0.0103628	524.204
PCSK9 (GLGC)	Total Prostate Cancer	rs146480899	27	0.854545	0.758992	0.962128	0.00937284	528.156
PCSK9 (GLGC)	Total Prostate Cancer	rs17111474	27	0.847916	0.752383	0.955579	0.00682969	528.219
PCSK9 (GLGC)	Total Prostate Cancer	rs17111503	27	0.857441	0.760057	0.967301	0.0124022	495.936
PCSK9 (GLGC)	Total Prostate Cancer	rs181331606	27	0.852927	0.755906	0.9624	0.00982126	526.562
PCSK9 (GLGC)	Total Prostate Cancer	rs182491400	27	0.852401	0.754426	0.963101	0.0103617	527.619
PCSK9 (GLGC)	Total Prostate Cancer	rs2479408	27	0.852229	0.754528	0.962581	0.0100563	507.463
PCSK9 (GLGC)	Total Prostate Cancer	rs2495503	27	0.850132	0.752569	0.960343	0.00903735	512.064
PCSK9 (GLGC)	Total Prostate Cancer	rs28385715	27	0.850994	0.757013	0.956643	0.00688426	526.786
PCSK9 (GLGC)	Total Prostate Cancer	rs28775984	27	0.849922	0.752357	0.960139	0.00895265	528.5
PCSK9 (GLGC)	Total Prostate Cancer	rs34232196	27	0.855087	0.756751	0.966202	0.0120184	469.535
PCSK9 (GLGC)	Total Prostate Cancer	rs374459115	27	0.852489	0.75444	0.963281	0.0104638	526.209
PCSK9 (GLGC)	Total Prostate Cancer	rs41294821	27	0.854397	0.755881	0.965753	0.0118191	527.307
PCSK9 (GLGC)	Total Prostate Cancer	rs41294825	27	0.848514	0.752232	0.957119	0.00751248	524.542
PCSK9 (GLGC)	Total Prostate Cancer	rs41297885	27	0.8516	0.7538	0.962089	0.00985266	525.733
PCSK9 (GLGC)	Total Prostate Cancer	rs55817205	27	0.847941	0.754179	0.953359	0.00579952	526.655
PCSK9 (GLGC)	Total Prostate Cancer	rs693668	27	0.874997	0.776017	0.986602	0.0292403	474.786
PCSK9 (GLGC)	Total Prostate Cancer	rs72660548	27	0.856124	0.760875	0.963297	0.00984031	522.496
PCSK9 (GLGC)	Total Prostate Cancer	rs7525503	27	0.846946	0.752105	0.953747	0.00611473	522.429
PCSK9 (GLGC)	Total Prostate Cancer	rs77875082	27	0.851138	0.754654	0.959956	0.0086456	523.963
PCSK9 (GLGC)	Total Prostate Cancer	rs890576	27	0.852718	0.754762	0.963386	0.0104934	527.162
PCSK9 (GLGC)	Total Prostate Cancer	ALL	28	0.852703	0.75641	0.961253	0.00915053	511.064
Table S6B. Associations between individual genetic instruments for PCSK9 and the risk of total prostate cancer.
Exposure	Outcome	SNP	OR	95% CI lower	95% CI higher	pval
PCSK9 (GLGC)	Total Prostate Cancer	rs11206498	1.62351	0.299378	8.80419	0.574254
PCSK9 (GLGC)	Total Prostate Cancer	rs11206517	1.19325	0.750871	1.89627	0.45469
PCSK9 (GLGC)	Total Prostate Cancer	rs114768998	0.435319	0.109509	1.73047	0.237539
PCSK9 (GLGC)	Total Prostate Cancer	rs11591147	0.878663	0.759667	1.0163	0.0814672
PCSK9 (GLGC)	Total Prostate Cancer	rs12031153	1.09475	0.349614	3.42799	0.876474
PCSK9 (GLGC)	Total Prostate Cancer	rs12409233	0.375355	0.0993099	1.4187	0.148614
PCSK9 (GLGC)	Total Prostate Cancer	rs12739979	0.988968	0.445601	2.19492	0.978242
PCSK9 (GLGC)	Total Prostate Cancer	rs142791622	0.960547	0.318292	2.89876	0.943057
PCSK9 (GLGC)	Total Prostate Cancer	rs146480899	0.177766	0.0347035	0.910595	0.0382311
PCSK9 (GLGC)	Total Prostate Cancer	rs17111474	1.37454	0.274549	6.88169	0.698685
PCSK9 (GLGC)	Total Prostate Cancer	rs17111503	0.632764	0.437043	0.916135	0.0153543
PCSK9 (GLGC)	Total Prostate Cancer	rs181331606	1.37387	0.462948	4.0772	0.5671
PCSK9 (GLGC)	Total Prostate Cancer	rs182491400	1.34851	0.322048	5.64662	0.68237
PCSK9 (GLGC)	Total Prostate Cancer	rs2479408	0.796979	0.497517	1.27669	0.345208
PCSK9 (GLGC)	Total Prostate Cancer	rs2495503	0.73365	0.427701	1.25845	0.260589
PCSK9 (GLGC)	Total Prostate Cancer	rs28385715	2.10882	0.537054	8.28057	0.284987
PCSK9 (GLGC)	Total Prostate Cancer	rs28775984	1.10928	0.405541	3.03425	0.839901
PCSK9 (GLGC)	Total Prostate Cancer	rs34232196	0.762273	0.568886	1.0214	0.0690363
PCSK9 (GLGC)	Total Prostate Cancer	rs374459115	0.857587	0.284297	2.58693	0.785063
PCSK9 (GLGC)	Total Prostate Cancer	rs41294821	1.02129	0.249738	4.1765	0.976613
PCSK9 (GLGC)	Total Prostate Cancer	rs41294825	1.04696	0.376585	2.91069	0.929906
PCSK9 (GLGC)	Total Prostate Cancer	rs41297885	0.935707	0.291165	3.00704	0.911164
PCSK9 (GLGC)	Total Prostate Cancer	rs55817205	2.17984	0.591601	8.03196	0.241554
PCSK9 (GLGC)	Total Prostate Cancer	rs693668	0.605769	0.444757	0.825073	0.00147389
PCSK9 (GLGC)	Total Prostate Cancer	rs72660548	0.450887	0.191878	1.05952	0.0676454
PCSK9 (GLGC)	Total Prostate Cancer	rs7525503	1.8721	0.816036	4.29486	0.138838
PCSK9 (GLGC)	Total Prostate Cancer	rs77875082	0.418509	0.139909	1.25189	0.1192
PCSK9 (GLGC)	Total Prostate Cancer	rs890576	0.888905	0.225405	3.50548	0.866407
Table S6C. Result of heterogeneity test for the PCSK9 drug target Mendelian randomization on total prostate cancer risk.
Exposure	Outcome	Method	Q	Q_df	Q_pval
PCSK9 (GLGC)	Total Prostate Cancer	MR Egger	29.4812	26	0.289658
PCSK9 (GLGC)	Total Prostate Cancer	Inverse variance weighted	29.5919	27	0.332799
