# Supplementary material for: Association between genetically proxied PCSK9 inhibition and prostate cancer risk: A Mendelian randomisation study
Source: PLoS Med. 2023 Jan 3;20(1):e1003988. doi: 10.1371/journal.pmed.1003988 (PMC9810198; doi:10.1371/journal.pmed.1003988)
Supplement: S8 Table — Estimates are per 1 SD reduction in plasma protein levels of PCSK9 for pQTLs or per 1 SD reduction in the levels of PCSK9 transcripts in the liver tissue. (XLSX) [file pmed.1003988.s010.xlsx]

## Sheet: S8 Table
S8 Table. Results from Mendelian randomization investigating the associations between plasma PCSK9 pQTL and liver derived PCSK9 eQTL and prostate cancer outcomes.
Estimates are per 1 standard deviation reduction in plasma protein levels of PCSK9 for pQTLs or per 1 standard deviation reduction in the levels of PCSK9 transcripts in the liver tissue.
exposure	outcome	method	ld_adjust	nsnp	OR	95% CI lower	95% CI higher	pval	F
PCSK9 (pQTL)	Total Prostate Cancer	Inverse variance weighted	yes	13	0.929501	0.866943	0.996573	0.0397289	107.239
PCSK9 (pQTL)	Early Onset Prostate Cancer	Inverse variance weighted	yes	13	0.855163	0.742652	0.984719	0.029708	104.257
PCSK9 (pQTL)	Advanced Prostate Cancer	Inverse variance weighted	yes	13	0.975611	0.889519	1.07004	0.600382	104.257
PCSK9 (eQTL)	Total Prostate Cancer	Wald ratio	no	1	0.903921	0.860621	0.949399	5.49912e-05	26.9312
PCSK9 (eQTL)	Advanced Prostate Cancer	Wald ratio	no	1	0.932277	0.857169	1.01397	0.101764	26.9312
PCSK9 (eQTL)	Early Onset Prostate Cancer	Wald ratio	no	1	0.911245	0.805567	1.03079	0.139441	26.9312
