# Supplementary material for: Association between genetically proxied PCSK9 inhibition and prostate cancer risk: A Mendelian randomisation study
Source: PLoS Med. 2023 Jan 3;20(1):e1003988. doi: 10.1371/journal.pmed.1003988 (PMC9810198; doi:10.1371/journal.pmed.1003988)
Supplement: S9 Table — The pairwise r2 were calculated using the reference panel consisting of Utah Residents from North and West Europe (CEU) individuals from the 1,000 Genomes project. (XLSX) [file pmed.1003988.s011.xlsx]

## Sheet: S9 Table
S9 Table. Pairwise linkage disequilibrium correlation coefficients between liver derived PCSK9 cis-eQTL and plasma PCSK9 pQTLs.
The pairwise r2 were calculated using the reference panel consisting of Utah Residents from North and West Europe (CEU) individuals.
RS_number	rs4927191	rs17192725	rs11810371	rs2479404	rs2479408	rs11591147	rs45613943	rs553741	rs472495	rs41297885	rs505151	rs11583974	rs143646411	rs138779133
rs4927191	1	0.041	0.077	0.033	0.043	0.003	0.031	0.006	0.006	0	0.008	0.001	0.005	0.045
rs17192725	0.041	1	0	0.004	0.094	0.001	0	0.002	0.002	0.005	0.003	0.045	0.002	0.003
rs11810371	0.077	0	1	0.005	0.003	0	0.137	0.027	0.027	0.002	0.001	0.001	0.001	0.184
rs2479404	0.033	0.004	0.005	1	0.075	0.003	0.001	0.02	0.027	0.002	0.009	0.011	0.015	0.009
rs2479408	0.043	0.094	0.003	0.075	1	0.037	0.006	0.005	0.005	0.01	0.007	0.009	0.004	0.007
rs11591147	0.003	0.001	0	0.003	0.037	1	0.001	0.005	0.005	0	0	0	0	0
rs45613943	0.031	0	0.137	0.001	0.006	0.001	1	0.095	0.095	0.002	0.002	0.002	0.001	0.002
rs553741	0.006	0.002	0.027	0.02	0.005	0.005	0.095	1	0.909	0.079	0.002	0.015	0	0.028
rs472495	0.006	0.002	0.027	0.027	0.005	0.005	0.095	0.909	1	0.079	0.012	0.015	0	0.028
rs41297885	0	0.005	0.002	0.002	0.01	0	0.002	0.079	0.079	1	0.001	0.001	0.001	0.001
rs505151	0.008	0.003	0.001	0.009	0.007	0	0.002	0.002	0.012	0.001	1	0.001	0	0.001
rs11583974	0.001	0.045	0.001	0.011	0.009	0	0.002	0.015	0.015	0.001	0.001	1	0	0.001
rs143646411	0.005	0.002	0.001	0.015	0.004	0	0.001	0	0	0.001	0	0	1	0
rs138779133	0.045	0.003	0.184	0.009	0.007	0	0.002	0.028	0.028	0.001	0.001	0.001	0	1
