# Supplementary material for: Association between genetically proxied PCSK9 inhibition and prostate cancer risk: A Mendelian randomisation study
Source: PLoS Med. 2023 Jan 3;20(1):e1003988. doi: 10.1371/journal.pmed.1003988 (PMC9810198; doi:10.1371/journal.pmed.1003988)
Supplement: S10 Table — (XLSX) [file pmed.1003988.s012.xlsx]

## Sheet: S10 Table
S10 Table. Results from colocalization analysis using coloc methods.
Exposure	Outcome	Locus	H0	H1	H2	H3	H4
Liver derived PCSK9 gene expression	Prostate cancer risk	PCSK9	0.0404801	0.132267	0.00358217	0.0108918	0.812779
Liver derived NPC1L1 gene expression	Prostate cancer risk	NPC1L1	0.834	0.104	0.0516	0.00642	0.00377
Liver derived HMGCR gene expression	Prostate cancer risk	HMGCR	0.838	0.113	0.0405	0.00547	0.00326
