# Supplementary material for: Association between genetically proxied PCSK9 inhibition and prostate cancer risk: A Mendelian randomisation study
Source: PLoS Med. 2023 Jan 3;20(1):e1003988. doi: 10.1371/journal.pmed.1003988 (PMC9810198; doi:10.1371/journal.pmed.1003988)
Supplement: S11 Table — (XLSX) [file pmed.1003988.s013.xlsx]

## Sheet: S11 Table
S11 Table. Colocalization posterier probability (CLPP) of candidate causal genetic variants shared between PCSK9 gene expression in liver and prostate cancer risk.
SNP_ID	Prob_in_pCausalSet	CLPP
rs553741	0.783535	0.102825
rs1165287	0.125428	0.0164602
rs2495492	0.0780698	0.0102453
rs2495491	0.00566212	0.00074305
rs3001845	0.00549372	0.00072095
rs11800231	0.00078401	0.00010289
rs499883	0.0005379	7.06e-05
rs634272	0.00014584	1.91e-05
rs639750	0.00010715	1.41e-05
rs2495477	4.76e-05	6.24e-06
rs2479406	3.08e-05	4.04e-06
rs494198	2.42e-05	3.17e-06
rs10788994	1.77e-05	2.32e-06
rs2479405	1.64e-05	2.16e-06
rs2182833	1.59e-05	2.09e-06
rs2495489	9.88e-06	1.3e-06
rs644000	5.21e-06	6.84e-07
rs479832	4.96e-06	6.51e-07
rs11800265	4.61e-06	6.05e-07
rs572512	4.4e-06	5.77e-07
rs2483205	4.4e-06	5.77e-07
rs2479413	3.76e-06	4.93e-07
rs11583680	3.65e-06	4.79e-07
rs529787	3.59e-06	4.72e-07
rs625619	3.52e-06	4.62e-07
rs2495494	3.34e-06	4.38e-07
rs494198	2.52e-06	3.31e-07
rs74700387	2.26e-06	2.96e-07
rs7552841	2.23e-06	2.93e-07
rs7552350	1.8e-06	2.37e-07
rs11583723	1.8e-06	2.36e-07
rs2495482	1.67e-06	2.19e-07
rs77406753	1.31e-06	1.72e-07
rs114768998	6.13e-07	8.04e-08
rs142236283	5e-07	6.56e-08
rs2479407	5e-07	6.56e-08
rs41294819	4.82e-07	6.32e-08
rs4927193	4.36e-07	5.72e-08
rs502576	4.28e-07	5.62e-08
rs7546522	4.28e-07	5.62e-08
rs2495494	4.26e-07	5.6e-08
rs10888896	4.21e-07	5.53e-08
rs45576433	4.21e-07	5.53e-08
rs7525649	4.18e-07	5.48e-08
rs55958021	4.18e-07	5.48e-08
rs6681159	4.14e-07	5.43e-08
rs79224150	4.07e-07	5.34e-08
rs12404395	3.92e-07	5.14e-08
rs77947184	3.84e-07	5.05e-08
rs2479404	3.57e-07	4.69e-08
rs2149041	3.5e-07	4.59e-08
rs572512	3.14e-07	4.12e-08
rs2495491	2.96e-07	3.89e-08
rs2479404	2.93e-07	3.84e-08
rs2479408	2.89e-07	3.8e-08
rs2495489	2.82e-07	3.7e-08
rs11800265	2.64e-07	3.47e-08
rs676297	2.64e-07	3.46e-08
rs11206515	2.64e-07	3.46e-08
rs41294821	2.64e-07	3.46e-08
rs11800243	2.6e-07	3.41e-08
rs2495480	2.55e-07	3.35e-08
rs535471	2.41e-07	3.16e-08
rs11806638	2.39e-07	3.14e-08
rs7543163	2.36e-07	3.1e-08
rs2495479	2.35e-07	3.09e-08
rs613855	2.35e-07	3.09e-08
rs2479413	2.32e-07	3.04e-08
rs45545732	2.32e-07	3.04e-08
rs1165287	2.32e-07	3.04e-08
rs45613943	2.29e-07	3.01e-08
rs499718	2.28e-07	2.99e-08
rs10888898	2.22e-07	2.92e-08
rs7525649	2.2e-07	2.88e-08
rs11806638	2.09e-07	2.75e-08
rs11800231	2.05e-07	2.7e-08
rs2182833	2.02e-07	2.65e-08
rs41294825	2e-07	2.62e-08
rs499883	1.97e-07	2.58e-08
rs79224150	1.7e-07	2.23e-08
rs7523242	1.56e-07	2.04e-08
rs7523141	1.52e-07	1.99e-08
rs10788994	1.36e-07	1.79e-08
rs2479415	1.29e-07	1.69e-08
rs2149041	1.22e-07	1.6e-08
rs17111503	1.14e-07	1.5e-08
rs625619	8.99e-08	1.18e-08
rs7533186	8.75e-08	1.15e-08
rs2495490	8.75e-08	1.15e-08
rs2495488	8.62e-08	1.13e-08
rs10888897	8.12e-08	1.07e-08
rs58255540	7.97e-08	1.05e-08
rs531701	7.37e-08	9.67e-09
rs28385704	6.56e-08	8.61e-09
rs28385702	6.48e-08	8.51e-09
rs45448095	6.31e-08	8.28e-09
rs58255540	6.28e-08	8.24e-09
rs634272	6.04e-08	7.93e-09
rs72660548	6.02e-08	7.9e-09
rs2479410	5.97e-08	7.83e-09
rs17111495	5.85e-08	7.68e-09
rs2479415	5.81e-08	7.63e-09
rs2483205	5.36e-08	7.03e-09
rs28385706	5.3e-08	6.95e-09
rs111421430	5.29e-08	6.95e-09
rs28385702	5.27e-08	6.91e-09
rs114768998	5.25e-08	6.88e-09
rs74700387	5.1e-08	6.69e-09
rs11810371	4.82e-08	6.33e-09
rs2495477	4.39e-08	5.76e-09
rs11810371	4.33e-08	5.69e-09
rs45545732	4.29e-08	5.63e-09
rs45530931	4.22e-08	5.54e-09
rs41294823	4.18e-08	5.49e-09
rs4275490	3.95e-08	5.18e-09
rs11591147	3.54e-08	4.64e-09
rs7523242	3.29e-08	4.31e-09
rs2479409	3.13e-08	4.11e-09
rs10888896	3.06e-08	4.02e-09
rs41294825	2.61e-08	3.42e-09
rs11206513	2.51e-08	3.3e-09
rs534473	2.48e-08	3.26e-09
rs7530425	2.48e-08	3.26e-09
rs28385706	2.48e-08	3.26e-09
rs2495481	2.48e-08	3.26e-09
rs639750	2.48e-08	3.25e-09
rs28385708	2.47e-08	3.24e-09
rs11206514	2.46e-08	3.23e-09
rs502576	2.45e-08	3.22e-09
rs17111495	2.41e-08	3.17e-09
rs17111503	2.4e-08	3.15e-09
rs6681159	2.38e-08	3.12e-09
rs41294821	2.34e-08	3.07e-09
rs45613943	2.33e-08	3.06e-09
rs529787	2.31e-08	3.03e-09
rs676297	2.27e-08	2.98e-09
rs7533186	2.25e-08	2.95e-09
rs7552350	2.13e-08	2.8e-09
rs4927193	2.08e-08	2.73e-09
rs613855	2.01e-08	2.64e-09
rs41294823	1.99e-08	2.61e-09
rs2479410	1.91e-08	2.51e-09
rs2495478	1.89e-08	2.49e-09
rs7530425	1.85e-08	2.43e-09
rs77947184	1.84e-08	2.42e-09
rs644000	1.8e-08	2.36e-09
rs72660548	1.79e-08	2.34e-09
rs28385708	1.73e-08	2.27e-09
rs2479406	1.71e-08	2.25e-09
rs2479407	1.71e-08	2.25e-09
rs2495487	1.71e-08	2.24e-09
rs2094470	1.69e-08	2.22e-09
rs557211	1.66e-08	2.18e-09
rs2479408	1.63e-08	2.14e-09
rs2479412	1.62e-08	2.13e-09
rs11206513	1.62e-08	2.12e-09
rs11583680	1.58e-08	2.08e-09
rs45448095	1.56e-08	2.05e-09
rs10888898	1.56e-08	2.05e-09
rs41294819	1.55e-08	2.03e-09
rs28385704	1.51e-08	1.98e-09
rs11583723	1.51e-08	1.98e-09
rs45530931	1.49e-08	1.95e-09
rs11206514	1.49e-08	1.95e-09
rs7543163	1.47e-08	1.93e-09
rs111421430	1.47e-08	1.93e-09
rs11206515	1.46e-08	1.92e-09
rs2094470	1.45e-08	1.91e-09
rs77406753	1.44e-08	1.89e-09
rs55958021	1.42e-08	1.87e-09
rs10888897	1.4e-08	1.84e-09
rs12404395	1.38e-08	1.81e-09
rs7523141	1.36e-08	1.79e-09
rs499718	1.36e-08	1.78e-09
rs479832	1.35e-08	1.78e-09
rs45576433	1.33e-08	1.75e-09
rs2479409	1.3e-08	1.7e-09
rs7552841	1.27e-08	1.67e-09
rs2495492	1.25e-08	1.65e-09
rs2495487	1.25e-08	1.64e-09
rs2479405	1.25e-08	1.64e-09
rs2495490	1.25e-08	1.64e-09
rs3001845	1.22e-08	1.61e-09
rs11591147	1.22e-08	1.6e-09
rs2495488	1.22e-08	1.6e-09
rs557211	1.13e-08	1.48e-09
rs2495478	1.11e-08	1.46e-09
rs2495482	1.11e-08	1.45e-09
rs535471	1.1e-08	1.44e-09
rs534473	1.08e-08	1.42e-09
rs531701	1.08e-08	1.41e-09
rs79440992	1.06e-08	1.39e-09
rs11800243	1.04e-08	1.36e-09
rs2495479	1.04e-08	1.36e-09
rs4275490	1.03e-08	1.36e-09
rs2479412	1.03e-08	1.35e-09
rs2495480	1.02e-08	1.34e-09
rs2495481	1.02e-08	1.34e-09
rs7546522	1.02e-08	1.34e-09
rs142236283	9.96e-09	1.31e-09
rs79440992	9.85e-09	1.29e-09
