# Supplementary material for: Association between genetically proxied PCSK9 inhibition and prostate cancer risk: A Mendelian randomisation study
Source: PLoS Med. 2023 Jan 3;20(1):e1003988. doi: 10.1371/journal.pmed.1003988 (PMC9810198; doi:10.1371/journal.pmed.1003988)
Supplement: S12 Table — (XLSX) [file pmed.1003988.s014.xlsx]

## Sheet: S12 Table
S12 Table. Results from genetic correlation analysis using LD Score regression and LAVA.
Method	Trait 1	Trait 2	Correlation coefficient	SE	z-score	P
LD Score regression	LDL-c	Prostate cancer	0.0619	0.027	2.2946	0.0218
Method	Trait 1	Trait 2	Rho	Rho lower	Rho upper	P
LAVA	LDL-c	Prostate cancer	1	0.22291	1	0.00473646
