# Supplementary material for: Association between genetically proxied PCSK9 inhibition and prostate cancer risk: A Mendelian randomisation study
Source: PLoS Med. 2023 Jan 3;20(1):e1003988. doi: 10.1371/journal.pmed.1003988 (PMC9810198; doi:10.1371/journal.pmed.1003988)
Supplement: S13 Table — Estimates are effects equivalent to 1 SD reduction in LDL-c levels or 1 SD reduction in plasma protein levels of PCSK9. (XLSX) [file pmed.1003988.s015.xlsx]

## Sheet: S13 Table
S13 Table. Results from Mendelian randomization analysis on the associations between genetically proxied inhibition of drug targets, reduction of LDLR levels of LDL cholesterol levels and body mass index.
Estimates are effects equivalent to 1 standard deviation reduction in LDL cholesterol levels or 1 standard deviation reduction in plasma protein levels of PCSK9.
exposure	outcome	method	ld_adjust	nsnp	beta	95% CI lower	95% CI higher	pval	F
PCSK9 (GLGC)	Body mass index || Pulit_BMI	Inverse variance weighted	yes	26	0.017917	-0.0102441	0.0460782	0.212392	545.157
NPC1L1 (GLGC)	Body mass index || Pulit_BMI	Inverse variance weighted	yes	4	-0.0239898	-0.229931	0.181952	0.819399	251.52
HMGCR (GLGC)	Body mass index || Pulit_BMI	Inverse variance weighted	yes	13	0.276539	0.180599	0.37248	1.60902e-08	285.665
LDLR (GLGC)	Body mass index || Pulit_BMI	Inverse variance weighted	yes	36	0.00532253	-0.0261588	0.0368039	0.74036	631.504
LDL cholesterol (GLGC)	Body mass index || Pulit_BMI	Inverse variance weighted	no	417	0.0270067	0.00368499	0.0503284	0.0232262	217.689
LDL cholesterol (GLGC)	Body mass index || Pulit_BMI	Weighted median	no	417	0.0258334	0.00907909	0.0425877	0.00251015	217.689
LDL cholesterol (GLGC)	Body mass index || Pulit_BMI	MR Egger	no	417	0.0511742	0.0160832	0.0862653	0.00447342	217.689
LDL cholesterol (GLGC)	Body mass index || Pulit_BMI	Weighted mode	no	417	0.0287771	0.0134119	0.0441422	0.000273223	217.689
PCSK9 (GLGC)	Body mass index (M) || Pulit_BMI_males	Inverse variance weighted	yes	26	0.0316199	-0.0140285	0.0772682	0.174572	545.157
NPC1L1 (GLGC)	Body mass index (M) || Pulit_BMI_males	Inverse variance weighted	yes	4	0.101073	-0.101544	0.30369	0.328214	251.52
HMGCR (GLGC)	Body mass index (M) || Pulit_BMI_males	Inverse variance weighted	yes	13	0.245334	0.141999	0.34867	3.26608e-06	285.665
LDLR (GLGC)	Body mass index (M) || Pulit_BMI_males	Inverse variance weighted	yes	36	-0.00236204	-0.0425188	0.0377947	0.908217	631.504
LDL cholesterol (GLGC)	Body mass index (M) || Pulit_BMI_males	Inverse variance weighted	no	417	0.0308927	0.00485627	0.0569291	0.0200412	217.689
LDL cholesterol (GLGC)	Body mass index (M) || Pulit_BMI_males	Weighted median	no	417	0.0183049	-0.00522795	0.0418378	0.127365	217.689
LDL cholesterol (GLGC)	Body mass index (M) || Pulit_BMI_males	MR Egger	no	417	0.0525971	0.0132302	0.0919641	0.00914951	217.689
LDL cholesterol (GLGC)	Body mass index (M) || Pulit_BMI_males	Weighted mode	no	417	0.0265815	0.00182723	0.0513357	0.0359187	217.689
PCSK9 (UKB)	Body mass index || id:ieu-a-2	Inverse variance weighted	yes	4	0.0162443	-0.108237	0.140726	0.798126	286.763
LDLR (UKB)	Body mass index || id:ieu-a-2	Inverse variance weighted	yes	6	0.0438596	-0.0165755	0.104295	0.154901	219.54
NPC1L1 (UKB)	Body mass index || id:ieu-a-2	Wald ratio	no	1	0.0710038	-0.18745	0.329457	0.590258	55.004
HMGCR (UKB)	Body mass index || id:ieu-a-2	Wald ratio	no	1	0.304117	0.200152	0.408083	9.84758e-09	310.773
LDL cholesterol (UKB)	Body mass index || id:ieu-a-2	Inverse variance weighted	no	69	0.0494504	-0.025926	0.124827	0.198495	147.06
LDL cholesterol (UKB)	Body mass index || id:ieu-a-2	Weighted median	no	69	0.0486184	0.0158823	0.0813545	0.00360373	147.06
LDL cholesterol (UKB)	Body mass index || id:ieu-a-2	MR Egger	no	69	0.0211283	-0.0880818	0.130338	0.705745	147.06
LDL cholesterol (UKB)	Body mass index || id:ieu-a-2	Weighted mode	no	69	0.0588999	0.0289055	0.0888944	0.000264675	147.06
PCSK9 (UKB)	Body mass index (M) || id:ieu-a-785	Inverse variance weighted	yes	3	-0.0334891	-0.213438	0.14646	0.715289	102.803
LDLR (UKB)	Body mass index (M) || id:ieu-a-785	Inverse variance weighted	yes	4	0.039752	-0.0441428	0.123647	0.353039	310.987
NPC1L1 (UKB)	Body mass index (M) || id:ieu-a-785	Wald ratio	no	1	-0.0169057	-0.374765	0.340953	0.926227	55.004
HMGCR (UKB)	Body mass index (M) || id:ieu-a-785	Wald ratio	no	1	0.364234	0.218682	0.509786	9.35407e-07	310.773
LDL cholesterol (UKB)	Body mass index (M) || id:ieu-a-785	Inverse variance weighted	no	66	0.0616937	-0.0233824	0.14677	0.155226	138.221
LDL cholesterol (UKB)	Body mass index (M) || id:ieu-a-785	Weighted median	no	66	0.0639828	0.0212091	0.106757	0.00336945	138.221
LDL cholesterol (UKB)	Body mass index (M) || id:ieu-a-785	MR Egger	no	66	0.0357559	-0.090811	0.162323	0.581705	138.221
LDL cholesterol (UKB)	Body mass index (M) || id:ieu-a-785	Weighted mode	no	66	0.0562032	0.0112502	0.101156	0.0169653	138.221
PCSK9 pQTL	Body mass index || id:ieu-a-2	Inverse variance weighted	yes	7	0.00516556	-0.0329323	0.0432634	0.790432	122.979
PCSK9 pQTL	Body mass index (M) || id:ieu-a-785	Inverse variance weighted	yes	6	-0.0146662	-0.0948403	0.0655079	0.719938	55.2585
PCSK9 pQTL	Body mass index || Pulit_BMI	Inverse variance weighted	yes	13	0.00858466	-0.00359915	0.0207685	0.167277	107.312
PCSK9 pQTL	Body mass index (M) || Pulit_BMI_males	Inverse variance weighted	yes	13	0.0156542	-0.00298903	0.0342975	0.0998137	107.312
