# Supplementary material for: Association between genetically proxied PCSK9 inhibition and prostate cancer risk: A Mendelian randomisation study
Source: PLoS Med. 2023 Jan 3;20(1):e1003988. doi: 10.1371/journal.pmed.1003988 (PMC9810198; doi:10.1371/journal.pmed.1003988)
Supplement: S14 Table — Estimates are effects equivalent to 1 SD reduction in LDL-c levels or 1 SD reduction in plasma protein levels of PCSK9. (XLSX) [file pmed.1003988.s016.xlsx]

## Sheet: S14 Table
S14 Table. Results from Mendelian randomization analysis on the associations between genetically proxied inhibition of drug targets, reduction of LDLR levels of LDL cholesterol levels and the levels of lipoprotein (a).
Estimates are effects equivalent to 1 standard deviation reduction in LDL cholesterol levels or 1 standard deviation reduction in plasma protein levels of PCSK9.
exposure	outcome	method	ld_adjust	nsnp	beta	95% CI lower	95% CI higher	pval	F
PCSK9 (GLGC)	Lipoprotein A || id:ukb-d-30790_irnt	Inverse variance weighted	yes	27	-0.0843396	-0.121767	-0.0469124	1.00208e-05	527.34
NPC1L1 (GLGC)	Lipoprotein A || id:ukb-d-30790_irnt	Inverse variance weighted	yes	4	-0.0815218	-0.225041	0.0619969	0.26557	212.218
HMGCR (GLGC)	Lipoprotein A || id:ukb-d-30790_irnt	Inverse variance weighted	yes	14	-0.0547351	-0.129299	0.0198289	0.150214	271.295
LDLR (GLGC)	Lipoprotein A || id:ukb-d-30790_irnt	Inverse variance weighted	yes	35	-0.108687	-0.144883	-0.0724914	3.97079e-09	598.66
LDL cholesterol (GLGC)	Lipoprotein A || id:ukb-d-30790_irnt	Inverse variance weighted	no	430	-0.395232	-0.57399	-0.216473	1.46738e-05	224.798
LDL cholesterol (GLGC)	Lipoprotein A || id:ukb-d-30790_irnt	Weighted median	no	430	-0.0871408	-0.113657	-0.0606248	1.18503e-10	224.798
LDL cholesterol (GLGC)	Lipoprotein A || id:ukb-d-30790_irnt	MR Egger	no	430	-0.621433	-0.877854	-0.365013	2.78e-06	224.798
LDL cholesterol (GLGC)	Lipoprotein A || id:ukb-d-30790_irnt	Weighted mode	no	430	-0.0969527	-0.129423	-0.064482	9.64071e-09	224.798
PCSK9 (UKB)	Lipoprotein A || id:ukb-d-30790_irnt	Inverse variance weighted	yes	8	-0.101205	-0.150061	-0.0523486	4.90495e-05	197.558
NPC1L1 (UKB)	Lipoprotein A || id:ukb-d-30790_irnt	Wald ratio	no	1	-0.206012	-0.436957	0.0249326	0.0803947	55.004
HMGCR (UKB)	Lipoprotein A || id:ukb-d-30790_irnt	Inverse variance weighted	yes	3	-0.0908153	-0.186537	0.00490603	0.0629501	135.937
LDLR (UKB)	Lipoprotein A || id:ukb-d-30790_irnt	Inverse variance weighted	yes	14	-0.132481	-0.176261	-0.0887014	3.00875e-09	160.11
LDL cholesterol (UKB)	Lipoprotein A || id:ukb-d-30790_irnt	Inverse variance weighted	no	103	-0.304999	-0.723299	0.1133	0.152971	146.309
LDL cholesterol (UKB)	Lipoprotein A || id:ukb-d-30790_irnt	Weighted median	no	103	-0.119868	-0.148438	-0.0912981	1.97808e-16	146.309
LDL cholesterol (UKB)	Lipoprotein A || id:ukb-d-30790_irnt	MR Egger	no	103	-0.299748	-0.90063	0.301135	0.33054	146.309
LDL cholesterol (UKB)	Lipoprotein A || id:ukb-d-30790_irnt	Weighted mode	no	103	-0.125446	-0.183003	-0.0678892	4.36164e-05	146.309
PCSK9 pQTL	Lipoprotein A || id:ukb-d-30790_irnt	Inverse variance weighted	yes	14	-0.033504	-0.0508045	-0.0162036	0.000147207	101.916
PCSK9 (GLGC)	Lipoprotein (a) (M)	Inverse variance weighted	yes	27	-0.125535	-0.180795	-0.0702758	8.48302e-06	527.34
NPC1L1 (GLGC)	Lipoprotein (a) (M)	Inverse variance weighted	yes	4	-0.0668023	-0.271056	0.137451	0.521503	212.218
HMGCR (GLGC)	Lipoprotein (a) (M)	Inverse variance weighted	yes	14	-0.0259173	-0.135747	0.0839121	0.643711	271.295
LDLR (GLGC)	Lipoprotein (a) (M)	Inverse variance weighted	yes	35	-0.115798	-0.171233	-0.0603628	4.23567e-05	598.66
LDL cholesterol (GLGC)	Lipoprotein (a) (M)	Inverse variance weighted	no	428	-0.413618	-0.597581	-0.229654	1.04906e-05	225.544
LDL cholesterol (GLGC)	Lipoprotein (a) (M)	Weighted median	no	428	-0.101286	-0.135581	-0.0669914	7.09465e-09	225.544
LDL cholesterol (GLGC)	Lipoprotein (a) (M)	MR Egger	no	428	-0.64795	-0.911733	-0.384167	2.05339e-06	225.544
LDL cholesterol (GLGC)	Lipoprotein (a) (M)	Weighted mode	no	428	-0.0936072	-0.134909	-0.0523058	1.13569e-05	225.544
PCSK9 (UKB)	Lipoprotein (a) (M)	Inverse variance weighted	yes	8	-0.145186	-0.217335	-0.073037	8.00943e-05	197.558
NPC1L1 (UKB)	Lipoprotein (a) (M)	Wald ratio	no	1	-0.0574589	-0.397597	0.282679	0.74057	55.004
HMGCR (UKB)	Lipoprotein (a) (M)	Inverse variance weighted	yes	3	-0.068018	-0.209051	0.0730146	0.344516	135.937
LDLR (UKB)	Lipoprotein (a) (M)	Inverse variance weighted	yes	14	-0.11277	-0.177285	-0.0482541	0.000612609	160.11
LDL cholesterol (UKB)	Lipoprotein (a) (M)	Inverse variance weighted	no	98	-0.314908	-0.754822	0.125006	0.160603	151.163
LDL cholesterol (UKB)	Lipoprotein (a) (M)	Weighted median	no	98	-0.134138	-0.178246	-0.0900299	2.51294e-09	151.163
LDL cholesterol (UKB)	Lipoprotein (a) (M)	MR Egger	no	98	-0.312356	-0.941139	0.316426	0.332674	151.163
LDL cholesterol (UKB)	Lipoprotein (a) (M)	Weighted mode	no	98	-0.12562	-0.189818	-0.0614222	0.000223111	151.163
PCSK9 pQTL	Lipoprotein (a) (M)	Inverse variance weighted	yes	14	-0.0478775	-0.0752231	-0.020532	0.000599956	101.916
