# Supplementary material for: Association between genetically proxied PCSK9 inhibition and prostate cancer risk: A Mendelian randomisation study
Source: PLoS Med. 2023 Jan 3;20(1):e1003988. doi: 10.1371/journal.pmed.1003988 (PMC9810198; doi:10.1371/journal.pmed.1003988)
Supplement: S15 Table — Estimates are effects equivalent to 1 SD reduction in LDL-c levels or 1 SD reduction in plasma protein levels of PCSK9. (XLSX) [file pmed.1003988.s017.xlsx]

## Sheet: S15 Table
S15 Table. Results from Mendelian randomization analysis on the associations between genetically proxied inhibition of drug targets, reduction of LDLR levels of LDL cholesterol levels and the levels of testosterone.
Estimates are effects equivalent to 1 standard deviation reduction in LDL cholesterol levels or 1 standard deviation reduction in plasma protein levels of PCSK9.
exposure	outcome	method	ld_adjust	nsnp	beta	95% CI lower	95% CI higher	pval	F
PCSK9 (GLGC)	Total Testosterone || id:ieu-b-4865	Inverse variance weighted	yes	28	0.0363095	-0.0126536	0.0852726	0.146092	511.064
NPC1L1 (GLGC)	Total Testosterone || id:ieu-b-4865	Inverse variance weighted	yes	4	0.0163562	-0.18885	0.221562	0.875856	251.52
HMGCR (GLGC)	Total Testosterone || id:ieu-b-4865	Inverse variance weighted	yes	13	-0.206515	-0.292267	-0.120763	2.35562e-06	285.665
LDLR (GLGC)	Total Testosterone || id:ieu-b-4865	Inverse variance weighted	yes	36	0.0312024	-0.00833799	0.0707427	0.121938	629.702
LDL cholesterol (GLGC)	Total Testosterone || id:ieu-b-4865	MR Egger	no	420	0.0167255	-0.0655912	0.0990421	0.690656	222.499
LDL cholesterol (GLGC)	Total Testosterone || id:ieu-b-4865	Weighted median	no	420	0.0512551	0.0185008	0.0840094	0.00216163	222.499
LDL cholesterol (GLGC)	Total Testosterone || id:ieu-b-4865	Inverse variance weighted	no	420	-6.57031e-05	-0.0569953	0.0568639	0.998195	222.499
LDL cholesterol (GLGC)	Total Testosterone || id:ieu-b-4865	Weighted mode	no	420	0.0276775	-0.00430922	0.0596641	0.0906381	222.499
PCSK9 (UKB)	Total Testosterone || id:ieu-b-4865	Inverse variance weighted	yes	8	0.0333243	-0.0366806	0.103329	0.350812	197.558
NPC1L1 (UKB)	Total Testosterone || id:ieu-b-4865	Wald ratio	no	1	0.173943	-0.0894031	0.43729	0.195457	55.004
HMGCR (UKB)	Total Testosterone || id:ieu-b-4865	Inverse variance weighted	yes	3	-0.260668	-0.370571	-0.150764	3.34023e-06	135.937
LDLR (UKB)	Total Testosterone || id:ieu-b-4865	Inverse variance weighted	yes	15	0.0716661	0.0216217	0.121711	0.00500337	159.959
LDL cholesterol (UKB)	Total Testosterone || id:ieu-b-4865	MR Egger	no	104	0.0375803	-0.0649925	0.140153	0.474338	145.869
LDL cholesterol (UKB)	Total Testosterone || id:ieu-b-4865	Weighted median	no	104	0.0538167	0.0266473	0.080986	0.000103454	145.869
LDL cholesterol (UKB)	Total Testosterone || id:ieu-b-4865	Inverse variance weighted	no	104	0.0410882	-0.0300919	0.112268	0.257888	145.869
LDL cholesterol (UKB)	Total Testosterone || id:ieu-b-4865	Weighted mode	no	104	0.0477552	0.024674	0.0708364	9.75138e-05	145.869
PCSK9 pQTL	Total Testosterone || id:ieu-b-4865	Inverse variance weighted	yes	13	0.013878	-0.00617231	0.0339282	0.174899	107.239
PCSK9 (GLGC)	Bioavailable Testosterone || id:ieu-b-4868	Inverse variance weighted	yes	28	-0.024323	-0.0743767	0.0257307	0.340875	511.064
NPC1L1 (GLGC)	Bioavailable Testosterone || id:ieu-b-4868	Inverse variance weighted	yes	4	0.0835586	-0.0837007	0.250818	0.327497	251.52
HMGCR (GLGC)	Bioavailable Testosterone || id:ieu-b-4868	Inverse variance weighted	yes	13	-0.13833	-0.248421	-0.0282397	0.013787	285.665
LDLR (GLGC)	Bioavailable Testosterone || id:ieu-b-4868	Inverse variance weighted	yes	36	0.0181488	-0.0243272	0.0606248	0.402339	629.702
LDL cholesterol (GLGC)	Bioavailable Testosterone || id:ieu-b-4868	MR Egger	no	420	-0.0161345	-0.0495524	0.0172834	0.344539	222.499
LDL cholesterol (GLGC)	Bioavailable Testosterone || id:ieu-b-4868	Weighted median	no	420	-0.00342141	-0.0312826	0.0244398	0.809794	222.499
LDL cholesterol (GLGC)	Bioavailable Testosterone || id:ieu-b-4868	Inverse variance weighted	no	420	-0.0155755	-0.0386816	0.0075306	0.186432	222.499
LDL cholesterol (GLGC)	Bioavailable Testosterone || id:ieu-b-4868	Weighted mode	no	420	-0.00508382	-0.0326799	0.0225123	0.718224	222.499
PCSK9 (UKB)	Bioavailable Testosterone || id:ieu-b-4868	Inverse variance weighted	yes	8	-0.0293993	-0.096808	0.0380094	0.392648	197.558
NPC1L1 (UKB)	Bioavailable Testosterone || id:ieu-b-4868	Wald ratio	no	1	0.18971	-0.0869141	0.466333	0.178892	55.004
HMGCR (UKB)	Bioavailable Testosterone || id:ieu-b-4868	Inverse variance weighted	yes	3	-0.218635	-0.3341	-0.10317	0.000206196	135.937
LDLR (UKB)	Bioavailable Testosterone || id:ieu-b-4868	Inverse variance weighted	yes	15	0.0249753	-0.0276009	0.0775515	0.351823	159.959
LDL cholesterol (UKB)	Bioavailable Testosterone || id:ieu-b-4868	MR Egger	no	104	0.00284352	-0.0425731	0.0482601	0.902574	145.869
LDL cholesterol (UKB)	Bioavailable Testosterone || id:ieu-b-4868	Weighted median	no	104	-0.0135712	-0.0409452	0.0138028	0.331197	145.869
LDL cholesterol (UKB)	Bioavailable Testosterone || id:ieu-b-4868	Inverse variance weighted	no	104	-0.0294695	-0.0615848	0.00264576	0.0720932	145.869
LDL cholesterol (UKB)	Bioavailable Testosterone || id:ieu-b-4868	Weighted mode	no	104	-0.0113183	-0.03511	0.0124733	0.353298	145.869
PCSK9 pQTL	Bioavailable Testosterone || id:ieu-b-4868	Inverse variance weighted	yes	13	-0.0023125	-0.0263525	0.0217275	0.850453	107.239
